# Supplementary material for: Metabolic and inflammatory linkage of the chicken cecal microbiome to growth performance
Source: Front Microbiol. 2023 Feb 23;14:1060458. doi: 10.3389/fmicb.2023.1060458 (PMC9995838; doi:10.3389/fmicb.2023.1060458)
Supplement: Supplementary file 1 [file Table_2.XLSX]

## Sheet: Table S1
Table S1 Market-weight (the body-weight at 23 weeks of age) of Qiandongnan Xiaoxiang Chickens in High- and Low-market-weight Groups
ID	Group	Weight	Sex	Feature	ACE	Chao1	Simpson	Shannon	PD_whole_tree	Coverage
X2006	Hgroup	1.62	Female	596	622.718	633.125	0.9765	6.8257	33.1992	0.9987
X2007	Hgroup	1.79	Male	620	633.179	634.025	0.9831	7.1588	34.0836	0.9993
X2008	Hgroup	1.99	Male	560	588.057	594.071	0.9662	6.3797	32.1874	0.9989
X2034	Hgroup	1.67	Female	642	655.297	661.588	0.9797	6.9863	34.8315	0.9993
X2064	Hgroup	1.9	Male	562	585.467	587.067	0.9795	6.7966	31.2121	0.9989
X2199	Hgroup	1.65	Female	555	577.488	576.62	0.9666	6.4107	31.9515	0.9989
X2520	Hgroup	1.72	Female	579	607.097	618.75	0.9768	6.7119	32.6348	0.9989
X4391	Hgroup	1.79	Male	589	612.764	616.222	0.9349	6.1398	32.3795	0.999
X4400	Hgroup	1.93	Male	600	634.74	637.333	0.9698	6.594	33.3593	0.9984
X4415	Hgroup	1.85	Male	604	635.454	641.82	0.9729	6.6982	33.2966	0.9981
X4801	Hgroup	1.71	Female	585	618.167	621.365	0.9726	6.6683	33.1871	0.9981
X4802	Hgroup	1.76	Female	625	642.305	642.727	0.9798	6.9558	34.3423	0.9992
X2062	Lgroup	1.13	Male	548	579.899	589.591	0.9613	6.285	30.9878	0.9986
X3251	Lgroup	1.13	Male	531	549.059	560.129	0.9685	6.392	30.2055	0.9992
X3266	Lgroup	0.81	Female	462	513.732	558.464	0.9674	6.1071	27.8072	0.9983
X3282	Lgroup	1.03	Male	623	646.937	650.717	0.9757	6.722	33.8066	0.9989
X3467	Lgroup	1	Female	532	556.923	558.857	0.95	5.8026	29.9593	0.9991
X3494	Lgroup	1.07	Male	579	612.302	622.977	0.9593	6.344	32.1996	0.9987
X3791	Lgroup	0.87	Female	573	606.919	627.737	0.9746	6.6032	31.8063	0.9985
X3797	Lgroup	1.11	Male	562	586.263	597.417	0.9637	6.2767	31.9805	0.9988
X4392	Lgroup	0.95	Female	547	601.043	604.678	0.9707	6.4527	31.0354	0.997
X4760	Lgroup	1.03	Male	617	634.95	637.625	0.9779	6.9106	33.8254	0.9986
X4803	Lgroup	1.06	Female	577	609.9	623.884	0.9694	6.4179	31.5942	0.9985
X4809	Lgroup	1.02	Female	499	534.692	545.923	0.9712	6.3634	28.7325	0.9985

## Sheet: Table S2
Table S2 OTUs that Clustered into 30 CAGs and Their Abundance in cecal microbiota of Qiandongnan Xiaoxiang Chickens
OTUs	CAG	Abundance
OTU1	1	2785.42
OTU19	1	319.25
OTU122	1	135.25
OTU74	1	64.25
OTU178	1	47.4167
OTU933	1	43.125
OTU2	2	2326.92
OTU7	2	1731.79
OTU14	2	460.833
OTU30	2	453.5
OTU37	2	205.333
OTU55	2	174.292
OTU60	2	124.25
OTU52	2	118.792
OTU53	2	93.2083
OTU103	2	79.375
OTU183	2	53.4583
OTU111	2	52.4583
OTU149	2	43.25
OTU161	2	32.9167
OTU4537	2	31.9167
OTU214	2	22.5417
OTU3	3	1499.46
OTU4	3	388.292
OTU58	3	122.083
OTU75	3	72.5833
OTU68	3	64.625
OTU160	3	52.9167
OTU277	3	26.25
OTU162	3	25.875
OTU16	4	1304.54
OTU38	4	171.167
OTU121	4	101.333
OTU80	4	94.7917
OTU62	4	72.0417
OTU126	4	62.0833
OTU333	4	35.5417
OTU115	4	31.5833
OTU155	4	31.125
OTU760	4	26.7917
OTU689	4	24.375
OTU23	5	1190.38
OTU4031	5	74.8333
OTU1294	5	38.7917
OTU276	5	28.6667
OTU12	6	1110.46
OTU5	6	831.375
OTU34	6	254.5
OTU139	6	89.625
OTU216	6	81.7917
OTU129	6	77.4583
OTU198	6	67.4583
OTU3041	6	64.9583
OTU127	6	62.4583
OTU3840	6	41.0417
OTU96	6	39.0417
OTU5208	6	31.7917
OTU193	6	29.375
OTU17	7	1096.04
OTU45	7	288.917
OTU78	7	73.0833
OTU633	7	70.4583
OTU166	7	63
OTU107	7	57.5833
OTU686	7	47.8333
OTU102	7	44.625
OTU1145	7	37.125
OTU2646	7	31.5
OTU688	7	24.125
OTU10	8	1094.79
OTU110	8	142.708
OTU49	8	79.2083
OTU646	8	33.375
OTU222	8	27.3333
OTU279	8	23.7083
OTU8	9	779.542
OTU15	9	626.708
OTU199	9	120.083
OTU44	9	89.0417
OTU768	9	49.1667
OTU1116	9	32
OTU615	9	30.4167
OTU145	9	30.1667
OTU186	9	29.7917
OTU220	9	28.0833
OTU6	10	606.125
OTU56	10	505.042
OTU2501	10	210.75
OTU128	10	65.625
OTU119	10	35.5417
OTU969	10	23.7083
OTU21	11	604.083
OTU72	11	140.375
OTU89	11	87.625
OTU246	11	49.25
OTU164	11	48.5
OTU150	11	46.9583
OTU987	11	45.0417
OTU3860	11	35.1667
OTU200	11	31.5833
OTU22	12	518.292
OTU29	12	239.333
OTU40	12	226.167
OTU67	12	220.375
OTU210	12	78.4167
OTU91	12	74.8333
OTU173	12	48.25
OTU201	12	36.0417
OTU197	12	35.5
OTU242	12	23.125
OTU13	13	442
OTU98	13	72.4583
OTU133	13	71.875
OTU116	13	62.5
OTU90	13	57.4167
OTU697	13	53.7083
OTU181	13	33.4583
OTU18	14	438.208
OTU31	14	298.333
OTU70	14	119.375
OTU41	14	113.208
OTU146	14	105.083
OTU1733	14	63.4583
OTU118	14	32.875
OTU5220	14	31.5417
OTU11	15	410.667
OTU77	15	219.917
OTU191	15	66.4583
OTU531	15	62.1667
OTU901	15	36.875
OTU205	15	27.0417
OTU311	15	25.9583
OTU24	16	379.25
OTU26	16	237.208
OTU64	16	172.417
OTU105	16	91.5417
OTU109	16	58.25
OTU219	16	32.1667
OTU232	16	28.9167
OTU188	16	27.4167
OTU27	17	324.375
OTU159	17	78.2917
OTU99	17	73.5
OTU908	17	57.2917
OTU234	17	23.0833
OTU9	18	321.542
OTU63	18	181.708
OTU69	18	169.208
OTU50	18	147.5
OTU32	18	109.125
OTU51	18	89.0417
OTU87	18	64.5833
OTU148	18	59.7083
OTU123	18	52.1667
OTU271	18	36.8333
OTU208	18	31.0417
OTU35	19	288.083
OTU25	19	129.042
OTU61	19	113.292
OTU156	19	32.1667
OTU184	19	28.2083
OTU20	20	244
OTU43	20	165.917
OTU185	20	87.125
OTU94	20	74.2917
OTU120	20	71.125
OTU182	20	45.4583
OTU897	20	40.7917
OTU274	20	32.2917
OTU187	20	31.1667
OTU143	20	27.8333
OTU28	21	231.292
OTU57	21	116.708
OTU84	21	99.625
OTU157	21	61.375
OTU135	21	53.625
OTU202	21	31.1667
OTU192	21	30.7917
OTU165	21	29.0833
OTU241	21	25.625
OTU169	21	23.4583
OTU573	22	218.708
OTU113	22	130.917
OTU71	22	100
OTU101	22	95.6667
OTU81	22	89.1667
OTU93	22	81.9583
OTU66	22	56.9167
OTU114	22	53.9167
OTU1211	22	50
OTU82	22	46.7083
OTU711	22	43.5833
OTU218	22	42.9167
OTU285	22	34.3333
OTU380	22	29.375
OTU33	23	203.458
OTU163	23	122.708
OTU46	23	95.4167
OTU104	23	92.625
OTU303	23	48.6667
OTU286	23	33.125
OTU154	23	27.25
OTU282	23	23.5
OTU100	24	162.625
OTU39	24	105.125
OTU142	24	81.3333
OTU83	24	77.6667
OTU310	24	68.375
OTU804	24	42.125
OTU5754	24	39.25
OTU158	24	35.7083
OTU180	24	22.2083
OTU42	25	158.5
OTU59	25	100.833
OTU36	25	97.9167
OTU710	25	78.0833
OTU152	25	61.6667
OTU1040	25	59.0417
OTU141	25	51.375
OTU1034	25	46.875
OTU97	25	43.5
OTU170	25	38.4167
OTU117	25	37.75
OTU147	25	32.3333
OTU915	26	144.5
OTU79	26	126.125
OTU73	26	124.958
OTU76	26	88.875
OTU1666	26	86.3333
OTU136	26	53.2083
OTU829	26	38.2917
OTU950	26	36.9167
OTU1042	26	35.5
OTU137	26	33.75
OTU106	26	32.625
OTU228	26	22.1667
OTU65	27	116
OTU125	27	48.2083
OTU189	27	46.7083
OTU132	27	35.9583
OTU175	27	26.2917
OTU54	28	99.7917
OTU48	28	95.0417
OTU138	28	89.0417
OTU168	28	58.375
OTU131	28	36.7083
OTU88	28	35.375
OTU237	28	28.2917
OTU1258	28	22.9167
OTU841	29	91.375
OTU124	29	40.125
OTU1203	29	38.7083
OTU1006	29	33.1667
OTU140	30	68.8333
OTU172	30	62.375
OTU86	30	57.25
OTU95	30	55.7083
OTU112	30	50.7917
OTU176	30	35.4167
OTU47	30	29.9167
OTU3600	30	22.1667

## Sheet: Table S3
Table S 3 The Abundance of Each OTU in the Cecal Microbiota of Qiandongnan Xiaoxiang Chickens
Taxonomy	ID	X2006	X2007	X2008	X2034	X2062	X2064	X2199	X2520	X3251	X3266	X3282	X3467	X3494	X3791	X3797	X4391	X4392	X4400	X4415	X4760	X4801	X4802	X4803	X4809
k__Bacteria; p__Firmicutes; c__Negativicutes; o__Selenomonadales; f__Acidaminococcaceae; g__Phascolarctobacterium; s__uncultured_bacterium_g_Phascolarctobacterium	OTU1	3440	2080	2049	3291	1404	2816	1902	3906	2538	3419	2627	5685	2821	2390	516	1761	2014	3613	3271	3030	2763	3623	3144	2747
k__Bacteria; p__Synergistetes; c__Synergistia; o__Synergistales; f__Synergistaceae; g__Synergistes; s__uncultured_bacterium_g_Synergistes	OTU10	1613	383	1376	545	756	1969	823	925	1042	1049	938	1486	974	2270	949	1480	345	295	967	812	2906	1775	256	341
k__Bacteria; p__Firmicutes; c__Clostridia; o__Clostridiales; f__Ruminococcaceae; g__Ruminococcaceae_UCG-014; s__uncultured_bacterium_g_Ruminococcaceae_UCG-014	OTU100	18	96	74	150	288	98	249	44	631	83	58	157	218	219	59	486	103	58	45	91	28	201	95	354
k__Bacteria; p__Firmicutes; c__Clostridia; o__Clostridiales; f__Ruminococcaceae; g__uncultured_bacterium_f_Ruminococcaceae; s__uncultured_bacterium_f_Ruminococcaceae	OTU1000	11	18	20	34	17	20	6	10	12	1	14	27	8	5	20	3	1	4	7	11	20	14	4	2
k__Bacteria; p__Firmicutes; c__Clostridia; o__Clostridiales; f__Lachnospiraceae; g__uncultured_bacterium_f_Lachnospiraceae; s__uncultured_bacterium_f_Lachnospiraceae	OTU1006	81	169	58	11	23	9	19	65	20	1	11	23	22	74	4	1	35	8	3	2	34	61	45	17
k__Bacteria; p__Firmicutes; c__Clostridia; o__Clostridiales; f__Ruminococcaceae; g__Faecalibacterium; s__uncultured_bacterium_g_Faecalibacterium	OTU1008	3	7	36	8	45	0	3	33	11	1	61	44	4	10	13	4	60	24	4	12	7	8	38	12
k__Bacteria; p__Firmicutes; c__Clostridia; o__Clostridiales; f__Ruminococcaceae; g__uncultured_bacterium_f_Ruminococcaceae; s__uncultured_bacterium_f_Ruminococcaceae	OTU101	84	72	24	144	122	259	70	44	194	9	245	51	231	22	120	87	22	94	65	96	39	154	31	17
k__Bacteria; p__Firmicutes; c__Clostridia; o__Clostridiales; f__Ruminococcaceae; g__uncultured_bacterium_f_Ruminococcaceae; s__uncultured_bacterium_f_Ruminococcaceae	OTU102	74	24	5	65	0	2	20	1	10	1	8	14	176	109	28	100	3	40	186	22	4	142	37	0
k__Bacteria; p__Firmicutes; c__Clostridia; o__Clostridiales; f__Ruminococcaceae; g__Ruminiclostridium_9; s__uncultured_bacterium_g_Ruminiclostridium_9	OTU1021	4	41	4	57	15	6	20	4	6	0	4	10	17	6	42	46	2	2	12	3	8	11	1	0
k__Bacteria; p__Firmicutes; c__Clostridia; o__Clostridiales; f__Ruminococcaceae; g__uncultured_bacterium_f_Ruminococcaceae; s__uncultured_bacterium_f_Ruminococcaceae	OTU1025	0	3	1	1	0	17	3	6	9	11	4	1	0	1	9	5	0	1	1	0	0	2	7	16
k__Bacteria; p__Firmicutes; c__Clostridia; o__Clostridiales; f__Ruminococcaceae; g__uncultured_bacterium_f_Ruminococcaceae; s__uncultured_bacterium_f_Ruminococcaceae	OTU103	127	69	73	81	106	180	76	130	77	17	69	122	30	106	65	84	20	50	65	67	61	131	45	54
k__Bacteria; p__Firmicutes; c__Clostridia; o__Clostridiales; f__Lachnospiraceae; g__uncultured_bacterium_f_Lachnospiraceae; s__uncultured_bacterium_f_Lachnospiraceae	OTU1034	87	65	7	46	19	138	18	124	118	4	27	174	4	26	2	27	31	34	18	15	24	60	23	34
k__Bacteria; p__Bacteroidetes; c__Bacteroidia; o__Bacteroidales; f__Rikenellaceae; g__uncultured_bacterium_f_Rikenellaceae; s__uncultured_bacterium_f_Rikenellaceae	OTU1037	7	1	2	35	14	0	15	4	11	8	5	11	1	1	16	2	1	14	1	10	3	19	4	2
k__Bacteria; p__Bacteroidetes; c__Bacteroidia; o__Bacteroidales; f__Prevotellaceae; g__uncultured_bacterium_f_Prevotellaceae; s__uncultured_bacterium_f_Prevotellaceae	OTU104	212	171	40	57	69	73	7	420	120	93	19	29	7	2	10	80	92	129	29	124	54	109	135	142
k__Bacteria; p__Bacteroidetes; c__Bacteroidia; o__Bacteroidales; f__Bacteroidaceae; g__Bacteroides; s__uncultured_bacterium_g_Bacteroides	OTU1040	69	17	4	65	52	41	70	42	133	25	75	166	0	82	12	78	34	177	21	52	44	79	19	60
k__Bacteria; p__Firmicutes; c__Clostridia; o__Clostridiales; f__Ruminococcaceae; g__Negativibacillus; s__uncultured_bacterium_g_Negativibacillus	OTU1042	40	77	5	203	14	0	35	0	1	0	4	93	39	8	163	73	4	2	17	5	40	28	1	0
k__Bacteria; p__Bacteroidetes; c__Bacteroidia; o__Bacteroidales; f__Prevotellaceae; g__Prevotellaceae_UCG-001; s__uncultured_bacterium_g_Prevotellaceae_UCG-001	OTU105	0	17	2	116	311	1	0	16	0	0	2	2	0	0	0	0	239	248	36	0	40	900	0	267
k__Bacteria; p__Firmicutes; c__Clostridia; o__Clostridiales; f__Christensenellaceae; g__Christensenellaceae_R-7_group; s__uncultured_bacterium_g_Christensenellaceae_R-7_group	OTU1050	5	30	3	2	5	4	2	0	19	0	13	15	9	1	6	5	0	0	2	2	1	3	4	3
k__Bacteria; p__Proteobacteria; c__Gammaproteobacteria; o__Enterobacteriales; f__Enterobacteriaceae; g__uncultured_bacterium_f_Enterobacteriaceae; s__uncultured_bacterium_f_Enterobacteriaceae	OTU1059	3	3	11	4	7	7	7	2	6	7	18	18	1	13	7	8	11	7	18	11	22	8	9	11
k__Bacteria; p__Firmicutes; c__Clostridia; o__Clostridiales; f__Ruminococcaceae; g__Ruminococcaceae_UCG-010; s__uncultured_bacterium_g_Ruminococcaceae_UCG-010	OTU106	37	63	95	93	12	12	96	7	18	1	36	16	59	6	13	65	3	16	18	33	21	23	38	2
k__Bacteria; p__Firmicutes; c__Clostridia; o__Clostridiales; f__Ruminococcaceae; g__uncultured_bacterium_f_Ruminococcaceae; s__uncultured_bacterium_f_Ruminococcaceae	OTU107	47	117	5	86	0	29	15	14	166	3	199	16	53	32	127	69	62	15	31	47	22	98	122	7
k__Bacteria; p__Firmicutes; c__Erysipelotrichia; o__Erysipelotrichales; f__Erysipelotrichaceae; g__Erysipelotrichaceae_UCG-004; s__uncultured_bacterium_g_Erysipelotrichaceae_UCG-004	OTU108	41	11	2	18	7	40	7	0	0	0	41	0	10	0	6	24	0	3	9	33	21	18	7	0
k__Bacteria; p__Bacteroidetes; c__Bacteroidia; o__Bacteroidales; f__uncultured_bacterium_o_Bacteroidales; g__uncultured_bacterium_o_Bacteroidales; s__uncultured_bacterium_o_Bacteroidales	OTU1086	1	0	0	71	0	0	0	2	0	0	0	0	0	0	19
k__Bacteria; p__Firmicutes; c__Clostridia; o__Clostridiales; f__Peptostreptococcaceae; g__Romboutsia; s__uncultured_bacterium_g_Romboutsia	OTU109	105	75	51	271	47	25	15	33	28	0	148	93	26	32	11	65	35	56	20	19	22	65	74	82
k__Bacteria; p__Bacteroidetes; c__Bacteroidia; o__Bacteroidales; f__Rikenellaceae; g__Rikenellaceae_RC9_gut_group; s__uncultured_bacterium_g_Rikenellaceae_RC9_gut_group	OTU11	6	30	2	226	2077	810	5249	10	1	1	284	0	1	1	0	2	4	0	208	3	583	1	357	0
k__Bacteria; p__Proteobacteria; c__Gammaproteobacteria; o__Enterobacteriales; f__Enterobacteriaceae; g__Enterobacter; s__uncultured_bacterium_g_Enterobacter	OTU110	183	121	199	140	170	143	169	196	138	140	189	165	78	137	94	118	153	58	199	140	218	114	84	79
k__Bacteria; p__Bacteroidetes; c__Bacteroidia; o__Bacteroidales; f__Prevotellaceae; g__uncultured_bacterium_f_Prevotellaceae; s__uncultured_bacterium_f_Prevotellaceae	OTU1105	0	18	0	2	15	10	0	12	0	0	3	0	0	0	0	0	0	2	3	1	5	0	43	0
k__Bacteria; p__Firmicutes; c__Clostridia; o__Clostridiales; f__Ruminococcaceae; g__Fournierella; s__uncultured_bacterium_g_Fournierella	OTU1109	13	9	3	19	0	4	0	7	10	3	13	8	18	2	8	30	11	3	0	5	3	3	7	15
k__Bacteria; p__Bacteroidetes; c__Bacteroidia; o__Bacteroidales; f__Tannerellaceae; g__Parabacteroides; s__uncultured_bacterium_g_Parabacteroides	OTU111	19	83	3	95	41	315	90	29	156	14	57	3	8	33	6	125	4	27	15	8	5	40	20	63
k__Bacteria; p__Spirochaetes; c__Spirochaetia; o__Spirochaetales; f__Spirochaetaceae; g__uncultured_bacterium_f_Spirochaetaceae; s__uncultured_bacterium_f_Spirochaetaceae	OTU1116	0	0	3	0	0	195	0	0	0	0	3	4	37	23	1	195	2	3	46	191	49	2	14	0
k__Bacteria; p__Firmicutes; c__Clostridia; o__Clostridiales; f__Lachnospiraceae; g__uncultured_bacterium_f_Lachnospiraceae; s__uncultured_bacterium_f_Lachnospiraceae	OTU1119	4	5	9	4	3	9	5	1	3	3	2	19	2	3	0	8	1	0	6	11	7	8	5	3
k__Bacteria; p__Firmicutes; c__Clostridia; o__Clostridiales; f__Christensenellaceae; g__Christensenellaceae_R-7_group; s__uncultured_bacterium_g_Christensenellaceae_R-7_group	OTU112	55	73	158	60	58	78	34	30	34	35	80	71	17	40	105	90	3	47	16	28	28	45	13	21
k__Bacteria; p__Firmicutes; c__Clostridia; o__Clostridiales; f__Ruminococcaceae; g__Pseudoflavonifractor; s__uncultured_bacterium_g_Pseudoflavonifractor	OTU1126	19	32	23	23	8	15	2	33	4	5	22	6	30	27	10	7	6	17	13	5	9	11	29	12
k__Bacteria; p__Bacteroidetes; c__Bacteroidia; o__Bacteroidales; f__Rikenellaceae; g__Rikenellaceae_RC9_gut_group; s__uncultured_bacterium_g_Rikenellaceae_RC9_gut_group	OTU113	0	0	182	422	81	43	201	302	3	0	13	173	4	0	318	0	448	88	73	567	2	1	220	1
k__Bacteria; p__Bacteroidetes; c__Bacteroidia; o__Bacteroidales; f__Bacteroidaceae; g__Bacteroides; s__uncultured_bacterium_g_Bacteroides	OTU1132	2	8	1	6	34	34	6	5	10	1	4	3	0	10	16	22	2	5	124	4	22	0	3	38
k__Bacteria; p__Firmicutes; c__Clostridia; o__Clostridiales; f__Family_XIII; g__[Eubacterium]_brachy_group; s__uncultured_bacterium_g_[Eubacterium]_brachy_group	OTU114	32	68	148	111	47	87	30	142	0	1	72	8	286	5	54	15	15	47	18	44	0	8	44	12
k__Bacteria; p__Firmicutes; c__Negativicutes; o__Selenomonadales; f__Veillonellaceae; g__Megamonas; s__uncultured_bacterium_g_Megamonas	OTU1143	1	5	13	5	0	0	6	11	0	7	2	6	1	0	1	0	7	35	2	5	3	8	17	56
k__Bacteria; p__Bacteroidetes; c__Bacteroidia; o__Bacteroidales; f__Bacteroidaceae; g__Bacteroides; s__Bacteroides_caecigallinarum	OTU1145	62	183	4	74	7	3	7	17	12	1	28	0	227	1	133	9	6	10	49	13	22	9	9	5
k__Bacteria; p__Bacteroidetes; c__Bacteroidia; o__Bacteroidales; f__Rikenellaceae; g__Alistipes; s__uncultured_bacterium_g_Alistipes	OTU115	12	38	0	74	12	66	36	39	95	0	11	51	1	2	40	50	7	21	37	4	0	7	57	98
k__Bacteria; p__Bacteroidetes; c__Bacteroidia; o__Bacteroidales; f__Rikenellaceae; g__Rikenellaceae_RC9_gut_group; s__uncultured_bacterium_g_Rikenellaceae_RC9_gut_group	OTU1153	2	1	2	4	4	2	7	1	0	0	11	5	4	1	4	7	0	16	3	13	1	9	2	6
k__Bacteria; p__Bacteroidetes; c__Bacteroidia; o__Bacteroidales; f__Muribaculaceae; g__uncultured_bacterium_f_Muribaculaceae; s__uncultured_bacterium_f_Muribaculaceae	OTU116	16	43	0	68	8	0	4	29	0	3	132	30	450	0	30	98	14	51	18	18	15	0	473	0
k__Bacteria; p__Firmicutes; c__Clostridia; o__Clostridiales; f__Ruminococcaceae; g__Ruminiclostridium_5; s__uncultured_bacterium_g_Ruminiclostridium_5	OTU117	47	60	6	41	13	71	25	54	72	28	1	103	1	13	9	42	17	95	9	25	3	70	50	51
k__Bacteria; p__Bacteroidetes; c__Bacteroidia; o__Bacteroidales; f__uncultured_bacterium_o_Bacteroidales; g__uncultured_bacterium_o_Bacteroidales; s__uncultured_bacterium_o_Bacteroidales	OTU118	9	69	1	0	0	0	0	1								0	0	242	85	11	0	210	65	96
k__Bacteria; p__Bacteroidetes; c__Bacteroidia; o__Bacteroidales; f__Muribaculaceae; g__uncultured_bacterium_f_Muribaculaceae; s__uncultured_bacterium_f_Muribaculaceae	OTU119	18	13	1	14	17	72	7	20	1	1	5	0	21	8	13	6	5	5	5	2	27	418	170	4
k__Bacteria; p__Firmicutes; c__Clostridia; o__Clostridiales; f__uncultured_bacterium_o_Clostridiales; g__uncultured_bacterium_o_Clostridiales; s__uncultured_bacterium_o_Clostridiales	OTU1190	5	17	0	10	4	5	9	3	13	1	16	15	0	2	0	1	0	3	0	0	0	5	1	0
k__Bacteria; p__Firmicutes; c__Clostridia; o__Clostridiales; f__Lachnospiraceae; g__[Ruminococcus]_torques_group; s__uncultured_bacterium_g_[Ruminococcus]_torques_group	OTU12	1193	1158	2698	1142	408	453	689	1135	2097	613	621	1763	724	1183	172	689	1405	2622	211	398	1342	1639	995	1301
k__Bacteria; p__Firmicutes; c__Clostridia; o__Clostridiales; f__Ruminococcaceae; g__Intestinimonas; s__uncultured_bacterium_g_Intestinimonas	OTU120	120	111	107	85	47	44	87	67	41	43	58	49	165	78	72	125	13	45	50	47	56	105	41	51
k__Bacteria; p__Firmicutes; c__Clostridia; o__Clostridiales; f__Ruminococcaceae; g__Faecalibacterium; s__uncultured_bacterium_g_Faecalibacterium	OTU1203	44	19	27	86	35	3	37	247	42	4	22	61	32	6	0	1	24	68	11	19	51	43	26	21
k__Bacteria; p__Firmicutes; c__Clostridia; o__Clostridiales; f__Lachnospiraceae; g__Lachnospiraceae_UCG-010; s__uncultured_bacterium_g_Lachnospiraceae_UCG-010	OTU1208	6	17	1	17	2	17	22	8	0	0	6	14	2	7	4	14	4	0	1	5	2	9	0	1
k__Bacteria; p__Firmicutes; c__Clostridia; o__Clostridiales; f__Lachnospiraceae; g__uncultured_bacterium_f_Lachnospiraceae; s__uncultured_bacterium_f_Lachnospiraceae	OTU121	141	163	7	60	89	197	52	98	60	22	134	187	81	88	110	129	127	139	25	19	46	127	116	215
k__Bacteria; p__Proteobacteria; c__Deltaproteobacteria; o__Desulfovibrionales; f__Desulfovibrionaceae; g__Desulfovibrio; s__uncultured_bacterium_g_Desulfovibrio	OTU1211	48	4	5	23	991	0	0	3	0	0	8	0	1	0	3	0	0	108	3	3	0	0	0	0
k__Bacteria; p__Proteobacteria; c__Deltaproteobacteria; o__Desulfovibrionales; f__Desulfovibrionaceae; g__Desulfovibrio; s__bacterium_New_Zealand_D	OTU122	106	42	19	82	1	46	56	235	382	114	219	195	307	20	234	150	68	159	149	70	271	115	78	128
k__Bacteria; p__Firmicutes; c__Clostridia; o__Clostridiales; f__Ruminococcaceae; g__Ruminococcaceae_NK4A214_group; s__uncultured_bacterium_g_Ruminococcaceae_NK4A214_group	OTU123	64	95	2	155	56	7	104	37	11	0	131	1	404	36	15	43	0	7	26	19	2	31	6	0
k__Bacteria; p__Bacteroidetes; c__Bacteroidia; o__Bacteroidales; f__Prevotellaceae; g__uncultured_bacterium_f_Prevotellaceae; s__uncultured_bacterium_f_Prevotellaceae	OTU124	12	258	0	19	1	2	11	88	78	0	29	22	37	196	4	0	4	8	2	4	37	56	79	16
k__Bacteria; p__Deferribacteres; c__Deferribacteres; o__Deferribacterales; f__Deferribacteraceae; g__Mucispirillum; s__Mucispirillum_schaedleri	OTU125	0	0	22	203	1	56	2	0	39	10	39	25	188	96	0	61	59	0	6	3	24	199	4	120
k__Bacteria; p__Firmicutes; c__Negativicutes; o__Selenomonadales; f__Veillonellaceae; g__Megamonas; s__Megamonas_hypermegale	OTU1258	0	0	68	0	0	0	0	0	32	51	0	11	1	0	0	0	63	5	8	2	1	299	5	4
k__Bacteria; p__Firmicutes; c__Clostridia; o__Clostridiales; f__Clostridiales_vadinBB60_group; g__uncultured_bacterium_f_Clostridiales_vadinBB60_group; s__uncultured_bacterium_f_Clostridiales_vadinBB60_group	OTU126	27	54	13	97	58	13	127	26	128	2	50	16	84	206	85	60	24	64	25	69	13	151	25	73
k__Bacteria; p__Firmicutes; c__Clostridia; o__Clostridiales; f__Ruminococcaceae; g__uncultured_bacterium_f_Ruminococcaceae; s__uncultured_bacterium_f_Ruminococcaceae	OTU1260	5	8	5	3	5	2	18	1	6	1	4	1	5	3	20	3	7	6	1	4	1	9	7	3
k__Bacteria; p__Bacteroidetes; c__Bacteroidia; o__Bacteroidales; f__Bacteroidaceae; g__Bacteroides; s__uncultured_bacterium_g_Bacteroides	OTU127	16	36	131	80	85	0	37	65	143	215	144	39	87	3	1	45	12	9	101	9	12	32	27	170
k__Bacteria; p__Bacteroidetes; c__Bacteroidia; o__Bacteroidales; f__Rikenellaceae; g__Rikenellaceae_RC9_gut_group; s__uncultured_bacterium_g_Rikenellaceae_RC9_gut_group	OTU1270	0	4	33	8	21	3	5	4	5	67	2	2	3	16	6	33	1	23	12	14	2	7	2	20
k__Bacteria; p__Firmicutes; c__Clostridia; o__Clostridiales; f__Clostridiales_vadinBB60_group; g__uncultured_bacterium_f_Clostridiales_vadinBB60_group; s__uncultured_bacterium_f_Clostridiales_vadinBB60_group	OTU1273	8	4	0	5	0	0	1	3	4	16	4	0	55	2	13	2	0	0	4	0	0	0	0	0
k__Bacteria; p__Bacteroidetes; c__Bacteroidia; o__Bacteroidales; f__Prevotellaceae; g__Prevotellaceae_UCG-001; s__uncultured_bacterium_g_Prevotellaceae_UCG-001	OTU128	38	45	1	31	86	266	4	49	16	36	33	2	73	4	119	38	66	60	9	81	313	27	56	122
k__Bacteria; p__Firmicutes; c__Clostridia; o__Clostridiales; f__Ruminococcaceae; g__uncultured_bacterium_f_Ruminococcaceae; s__uncultured_bacterium_f_Ruminococcaceae	OTU1282	13	2	50	4	0	36	0	2	5	9	3	16	2	1	5	8	5	8	0	4	2	0	10	21
k__Bacteria; p__Bacteroidetes; c__Bacteroidia; o__Bacteroidales; f__Bacteroidaceae; g__Bacteroides; s__Bacteroides_sp	OTU1287	0	0	0	1	0	0	0	0	0	0	60	0	3	0	30	0	0	0	4	0	17	38	0	0
k__Bacteria; p__Bacteroidetes; c__Bacteroidia; o__Bacteroidales; f__Tannerellaceae; g__uncultured_bacterium_f_Tannerellaceae; s__uncultured_bacterium_f_Tannerellaceae	OTU129	72	52	137	66	139	35	48	151	151	237	102	40	58	34	51	67	39	46	13	27	23	41	10	220
k__Bacteria; p__Bacteroidetes; c__Bacteroidia; o__Bacteroidales; f__Bacteroidaceae; g__Bacteroides; s__Bacteroides_salanitronis_DSM_18170	OTU1294	38	30	52	99	33	5	58	23	131	86	10	36	5	18	27	68	17	120	13	32	9	6	14	1
k__Bacteria; p__Bacteroidetes; c__Bacteroidia; o__Bacteroidales; f__Rikenellaceae; g__Rikenellaceae_RC9_gut_group; s__uncultured_bacterium_g_Rikenellaceae_RC9_gut_group	OTU13	27	412	7	901	902	94	1625	434	2	41	890	272	520	1905	988	44	31	75	175	246	234	360	55	368
k__Bacteria; p__Patescibacteria; c__Saccharimonadia; o__Saccharimonadales; f__Candidatus_Saccharibacteria_bacterium_UB2523; g__uncultured_bacterium_f_Candidatus_Saccharibacteria_bacterium_UB2523; s__uncultured_bacterium_f_Candidatus_Saccharibacteria_bacterium_UB2523	OTU130	2	5	5	3	123	0	0	4	34	3	1	39	0	10	0	1	21	8	13	12	3	5	2	28
k__Bacteria; p__Firmicutes; c__Clostridia; o__Clostridiales; f__Ruminococcaceae; g__Ruminiclostridium_9; s__uncultured_bacterium_g_Ruminiclostridium_9	OTU1308	1	39	5	3	2	5	30	2	0	0	21	1	164	1	37	8	1	3	6	0	6	6	1	0
k__Bacteria; p__Bacteroidetes; c__Bacteroidia; o__Bacteroidales; f__Rikenellaceae; g__Rikenellaceae_RC9_gut_group; s__uncultured_bacterium_g_Rikenellaceae_RC9_gut_group	OTU131	616	0	45	0	1	0	0	3	0	0	0	0	1	0	8	0	0	6	0	124	0	77	0	0
k__Bacteria; p__Firmicutes; c__Clostridia; o__Clostridiales; f__Ruminococcaceae; g__Ruminococcaceae_UCG-014; s__uncultured_bacterium_g_Ruminococcaceae_UCG-014	OTU132	0	0	0	38	0	0	0	0	0	0	189	1	334	127	5	103	0	0	0	0	0	66	0	0
k__Bacteria; p__Bacteroidetes; c__Bacteroidia; o__Bacteroidales; f__Rikenellaceae; g__Alistipes; s__uncultured_bacterium_g_Alistipes	OTU133	2	4	2	88	0	96	1	846	0	37	12	279	216	10	1	3	0	1	9	0	117	1	0	0
k__Bacteria; p__Bacteroidetes; c__Bacteroidia; o__Bacteroidales; f__Rikenellaceae; g__Rikenellaceae_RC9_gut_group; s__uncultured_bacterium_g_Rikenellaceae_RC9_gut_group	OTU1334	0	2	0	1	56	21	187	0	0	0	8	0	0	0	0	0	0	0	13	0	24	0	3	0
k__Bacteria; p__Bacteroidetes; c__Bacteroidia; o__Bacteroidales; f__Bacteroidaceae; g__Bacteroides; s__uncultured_bacterium_g_Bacteroides	OTU1338	11	10	1	28	19	2	17	11	77	1	5	51	0	5	21	28	15	45	9	13	11	27	12	1
k__Bacteria; p__Proteobacteria; c__Gammaproteobacteria; o__Enterobacteriales; f__Enterobacteriaceae; g__Escherichia-Shigella; s__uncultured_bacterium_g_Escherichia-Shigella	OTU134	5	18	32	84	10	5	5	11	34	39	124	16	13	24	1	4	23	6	22	4	25	4	4	4
k__Bacteria; p__Firmicutes; c__Clostridia; o__Clostridiales; f__Lachnospiraceae; g__uncultured_bacterium_f_Lachnospiraceae; s__uncultured_bacterium_f_Lachnospiraceae	OTU1343	2	30	9	1	6	15	1	0	0	0	0	27	0	4	2	2	58	8	1	11	1	0	3	0
k__Bacteria; p__Bacteroidetes; c__Bacteroidia; o__Bacteroidales; f__Bacteroidaceae; g__Bacteroides; s__Bacteroides_caecigallinarum	OTU135	1	0	0	0	0	0	0	0	0	0	0	0	0	0	0	0	0	24	0	1	0	0	0	1261
k__Bacteria; p__Firmicutes; c__Clostridia; o__Clostridiales; f__Ruminococcaceae; g__uncultured_bacterium_f_Ruminococcaceae; s__uncultured_bacterium_f_Ruminococcaceae	OTU136	24	129	62	124	52	22	66	33	113	7	53	15	11	45	28	44	21	104	17	25	52	105	91	34
k__Bacteria; p__Firmicutes; c__Negativicutes; o__Selenomonadales; f__Acidaminococcaceae; g__Phascolarctobacterium; s__uncultured_bacterium_g_Phascolarctobacterium	OTU1363	7	0	2	4	4	1	9	2	6	7	7	2	7	1	0	2	0	15	0	1	6	0	6	1
k__Bacteria; p__Firmicutes; c__Clostridia; o__Clostridiales; f__Ruminococcaceae; g__Ruminococcaceae_UCG-005; s__uncultured_bacterium_g_Ruminococcaceae_UCG-005	OTU1367	5	9	10	7	2	4	4	8	8	15	4	3	0	4	6	10	2	5	6	5	16	18	5	1
k__Bacteria; p__Firmicutes; c__Clostridia; o__Clostridiales; f__Lachnospiraceae; g__CHKCI001; s__uncultured_bacterium_g_CHKCI001	OTU137	74	174	58	14	17	2	43	6	54	0	27	3	3	75	48	14	26	0	0	21	64	76	9	2
k__Bacteria; p__Bacteroidetes; c__Bacteroidia; o__Bacteroidales; f__uncultured_bacterium_o_Bacteroidales; g__uncultured_bacterium_o_Bacteroidales; s__uncultured_bacterium_o_Bacteroidales	OTU138	0	0	232	0	0	2	0	0	0	2	207	1	120	1	0	0	191	64	255	305	9	747	0	1
k__Bacteria; p__Synergistetes; c__Synergistia; o__Synergistales; f__Synergistaceae; g__uncultured_bacterium_f_Synergistaceae; s__uncultured_bacterium_f_Synergistaceae	OTU1380	7	0	13	6	8	16	9	11	5	6	14	19	10	9	18	11	4	0	5	4	21	19	3	7
k__Bacteria; p__Bacteroidetes; c__Bacteroidia; o__Bacteroidales; f__Bacteroidaceae; g__Bacteroides; s__uncultured_bacterium_g_Bacteroides	OTU1386	15	12	2	10	1	0	11	9	0	1	7	1	32	57	8	22	3	2	0	12	0	21	32	25
k__Bacteria; p__Bacteroidetes; c__Bacteroidia; o__Bacteroidales; f__uncultured_bacterium_o_Bacteroidales; g__uncultured_bacterium_o_Bacteroidales; s__uncultured_bacterium_o_Bacteroidales	OTU139	42	38	215	76	61	15	51	45	439	95	3	421	11	129	1	36	33	103	13	20	6	29	109	160
k__Bacteria; p__Bacteroidetes; c__Bacteroidia; o__Bacteroidales; f__uncultured_bacterium_o_Bacteroidales; g__uncultured_bacterium_o_Bacteroidales; s__uncultured_bacterium_o_Bacteroidales	OTU14	147	439	415	481	1087	648	462	127	723	245	257	294	10	417	343	1137	72	355	856	706	375	299	394	771
k__Bacteria; p__Firmicutes; c__Clostridia; o__Clostridiales; f__Lachnospiraceae; g__Oribacterium; s__uncultured_bacterium_g_Oribacterium	OTU140	66	47	99	127	117	76	69	174	35	67	78	84	31	81	35	64	15	51	36	80	64	97	33	26
k__Bacteria; p__Bacteroidetes; c__Bacteroidia; o__Bacteroidales; f__Bacteroidaceae; g__Bacteroides; s__uncultured_bacterium_g_Bacteroides	OTU141	71	17	2	52	147	9	30	72	61	19	283	198	2	37	14	5	0	5	58	6	58	42	7	38
k__Bacteria; p__Firmicutes; c__Clostridia; o__Clostridiales; f__Ruminococcaceae; g__Flavonifractor; s__uncultured_bacterium_g_Flavonifractor	OTU1415	0	4	0	1	0	1	0	0	1	0	1	2	10	16	1	2	2	1	3	2	0	3	1	0
k__Bacteria; p__Firmicutes; c__Clostridia; o__Clostridiales; f__Clostridiales_vadinBB60_group; g__uncultured_bacterium_f_Clostridiales_vadinBB60_group; s__uncultured_bacterium_f_Clostridiales_vadinBB60_group	OTU142	62	56	69	45	53	59	85	20	398	171	69	64	107	72	86	209	6	36	43	31	23	62	58	68
k__Bacteria; p__Firmicutes; c__Clostridia; o__Clostridiales; f__Ruminococcaceae; g__Ruminococcaceae_UCG-010; s__uncultured_bacterium_g_Ruminococcaceae_UCG-010	OTU143	25	33	88	14	14	32	21	13	3	36	30	5	73	31	90	40	1	19	22	24	29	5	17	3
k__Bacteria; p__Firmicutes; c__Clostridia; o__Clostridiales; f__Clostridiales_vadinBB60_group; g__uncultured_bacterium_f_Clostridiales_vadinBB60_group; s__uncultured_bacterium_f_Clostridiales_vadinBB60_group	OTU1438	23	7	4	3	1	1	5	0	16	10	14	3	9	9	11	7	0	4	11	2	3	24	0	9
k__Bacteria; p__Bacteroidetes; c__Bacteroidia; o__Bacteroidales; f__Bacteroidaceae; g__Bacteroides; s__uncultured_bacterium_g_Bacteroides	OTU1439	17	9	0	23	28	4	25	21	6	7	19	41	6	6	30	19	6	12	16	13	4	46	11	14
k__Bacteria; p__Bacteroidetes; c__Bacteroidia; o__Bacteroidales; f__Prevotellaceae; g__Prevotellaceae_UCG-001; s__uncultured_bacterium_g_Prevotellaceae_UCG-001	OTU144	1	0	328	8	0	0	0	0	0	0	0	0	0	0	0	0	0	80	22	8	0	0	0	0
k__Bacteria; p__Proteobacteria; c__Alphaproteobacteria; o__Rhodospirillales; f__uncultured_bacterium_o_Rhodospirillales; g__uncultured_bacterium_o_Rhodospirillales; s__uncultured_bacterium_o_Rhodospirillales	OTU145	15	8	0	11	0	102	30	0	0	11	305	0	125	0	8	33	5	0	21	0	48	1	1	0
k__Bacteria; p__Firmicutes; c__Bacilli; o__Lactobacillales; f__Lactobacillaceae; g__Lactobacillus; s__uncultured_bacterium_g_Lactobacillus	OTU146	196	55	51	162	49	171	25	125	33	472	121	93	58	25	40	54	65	104	32	198	8	37	46	302
k__Bacteria; p__Firmicutes; c__Clostridia; o__Clostridiales; f__Lachnospiraceae; g__uncultured_bacterium_f_Lachnospiraceae; s__uncultured_bacterium_f_Lachnospiraceae	OTU147	64	22	26	49	35	37	26	61	51	21	16	58	14	45	5	50	19	15	32	24	43	30	16	17
k__Bacteria; p__Firmicutes; c__Clostridia; o__Clostridiales; f__Lachnospiraceae; g__uncultured_bacterium_f_Lachnospiraceae; s__uncultured_bacterium_f_Lachnospiraceae	OTU1479	9	9	19	11	19	8	6	2	15	5	7	10	4	2	3	4	2	1	4	4	9	5	2	5
k__Bacteria; p__Bacteroidetes; c__Bacteroidia; o__Bacteroidales; f__Prevotellaceae; g__Prevotellaceae_UCG-001; s__uncultured_bacterium_g_Prevotellaceae_UCG-001	OTU148	27	65	65	32	2	56	16	50	0	0	82	0	126	177	22	83	315	41	12	65	0	197	0	0
k__Bacteria; p__Bacteroidetes; c__Bacteroidia; o__Bacteroidales; f__Rikenellaceae; g__Rikenellaceae_RC9_gut_group; s__uncultured_bacterium_g_Rikenellaceae_RC9_gut_group	OTU1488	12	14	3	29	37	14	25	27	0	0	19	2	47	6	81	14	3	18	43	17	8	26	6	11
k__Bacteria; p__Firmicutes; c__Clostridia; o__Clostridiales; f__Ruminococcaceae; g__Ruminococcaceae_NK4A214_group; s__uncultured_bacterium_g_Ruminococcaceae_NK4A214_group	OTU149	44	43	44	41	149	92	31	48	48	36	25	51	12	64	8	61	19	29	13	41	10	55	13	61
k__Bacteria; p__Bacteroidetes; c__Bacteroidia; o__Bacteroidales; f__Bacteroidaceae; g__Bacteroides; s__Mediterranea_massiliensis	OTU15	1435	404	28	543	441	667	407	244	326	125	527	293	2088	992	852	1413	307	316	691	428	438	838	941	297
k__Bacteria; p__Bacteroidetes; c__Bacteroidia; o__Bacteroidales; f__Rikenellaceae; g__Rikenellaceae_RC9_gut_group; s__uncultured_bacterium_g_Rikenellaceae_RC9_gut_group	OTU150	127	104	11	5	5	23	37	22	279	91	2	26	10	32	35	56	8	50	57	41	46	6	23	31
k__Bacteria; p__Firmicutes; c__Clostridia; o__Clostridiales; f__Ruminococcaceae; g__uncultured_bacterium_f_Ruminococcaceae; s__uncultured_bacterium_f_Ruminococcaceae	OTU1508	5	10	7	12	0	4	0	0	7	0	10	1	0	17	13	8	5	2	1	0	16	13	4	0
k__Bacteria; p__Bacteroidetes; c__Bacteroidia; o__Bacteroidales; f__Muribaculaceae; g__uncultured_bacterium_f_Muribaculaceae; s__uncultured_bacterium_f_Muribaculaceae	OTU151	8	17	32	7	47	28	7	27	144	0	11	0	5	3	5	0	4	16	19	6	8	9	1	98
k__Bacteria; p__Firmicutes; c__Clostridia; o__Clostridiales; f__Lachnospiraceae; g__uncultured_bacterium_f_Lachnospiraceae; s__uncultured_bacterium_f_Lachnospiraceae	OTU152	56	39	23	78	69	93	41	77	101	73	21	172	30	85	35	62	42	46	29	41	78	94	40	55
k__Bacteria; p__Firmicutes; c__Clostridia; o__Clostridiales; f__Ruminococcaceae; g__uncultured_bacterium_f_Ruminococcaceae; s__uncultured_bacterium_f_Ruminococcaceae	OTU1520	2	43	3	30	1	0	0	0	0	0	22	0	2	36	6	4	1	0	0	4	0	0	0	0
k__Bacteria; p__Firmicutes; c__Clostridia; o__Clostridiales; f__Peptococcaceae; g__uncultured_bacterium_f_Peptococcaceae; s__uncultured_bacterium_f_Peptococcaceae	OTU1522	15	7	7	7	7	6	6	4	6	2	1	2	5	4	10	16	2	3	6	5	1	2	1	3
k__Bacteria; p__Bacteroidetes; c__Bacteroidia; o__Bacteroidales; f__uncultured_bacterium_o_Bacteroidales; g__uncultured_bacterium_o_Bacteroidales; s__uncultured_bacterium_o_Bacteroidales	OTU153	1	6	3	4	4	10	1	0	20	86	25	2	8	2	17	48	11	11	2	35	5	2	4	0
k__Bacteria; p__Bacteroidetes; c__Bacteroidia; o__Bacteroidales; f__Rikenellaceae; g__Alistipes; s__uncultured_bacterium_g_Alistipes	OTU1531	36	44	25	23	2	29	31	11	18	5	15	10	20	16	7	9	4	5	7	0	6	11	5	2
k__Bacteria; p__Firmicutes; c__Erysipelotrichia; o__Erysipelotrichales; f__Erysipelotrichaceae; g__Merdibacter; s__uncultured_bacterium_g_Merdibacter	OTU1535	40	43	1	4	0	6	0	6	0	0	0	0	0	0	0	1	1	2	0	3	0	0	0	0
k__Bacteria; p__Firmicutes; c__Clostridia; o__Clostridiales; f__Ruminococcaceae; g__uncultured_bacterium_f_Ruminococcaceae; s__uncultured_bacterium_f_Ruminococcaceae	OTU154	18	6	48	31	45	75	12	40	41	58	19	7	0	5	0	27	26	21	10	41	16	25	29	54
k__Bacteria; p__Firmicutes; c__Clostridia; o__Clostridiales; f__Ruminococcaceae; g__uncultured_bacterium_f_Ruminococcaceae; s__uncultured_bacterium_f_Ruminococcaceae	OTU155	68	19	5	48	17	35	112	10	29	1	10	4	14	52	30	49	24	45	29	23	9	58	8	48
k__Bacteria; p__Spirochaetes; c__Spirochaetia; o__Spirochaetales; f__Spirochaetaceae; g__Sphaerochaeta; s__uncultured_bacterium_g_Sphaerochaeta	OTU156	5	56	76	63	77	0	0	8	0	0	16	9	43	89	0	1	0	142	24	3	20	0	0	140
k__Bacteria; p__Firmicutes; c__Clostridia; o__Clostridiales; f__Lachnospiraceae; g__uncultured_bacterium_f_Lachnospiraceae; s__uncultured_bacterium_f_Lachnospiraceae	OTU157	110	34	3	86	134	174	151	74	10	7	16	2	59	20	7	88	26	103	8	71	1	159	52	78
k__Bacteria; p__Firmicutes; c__Clostridia; o__Clostridiales; f__Lachnospiraceae; g__Lachnospiraceae_UCG-002; s__uncultured_bacterium_g_Lachnospiraceae_UCG-002	OTU1576	0	1	15	2	5	9	2	5	1	6	8	7	5	0	3	4	1	5	5	10	2	8	1	3
k__Bacteria; p__Firmicutes; c__Clostridia; o__Clostridiales; f__Clostridiales_vadinBB60_group; g__uncultured_bacterium_f_Clostridiales_vadinBB60_group; s__uncultured_bacterium_f_Clostridiales_vadinBB60_group	OTU158	24	69	82	60	94	41	10	12	76	12	21	18	47	16	37	76	5	13	13	9	3	19	83	17
k__Bacteria; p__Firmicutes; c__Clostridia; o__Clostridiales; f__Ruminococcaceae; g__Subdoligranulum; s__uncultured_bacterium_g_Subdoligranulum	OTU159	185	117	96	61	9	99	122	240	29	60	100	16	129	55	5	140	53	84	19	49	35	107	38	31
k__Bacteria; p__Firmicutes; c__Clostridia; o__Clostridiales; f__Ruminococcaceae; g__uncultured_bacterium_f_Ruminococcaceae; s__uncultured_bacterium_f_Ruminococcaceae	OTU1590	8	7	0	9	4	1	0	1	1	0	1	7	7	12	16	5	0	0	5	4	5	4	5	0
k__Bacteria; p__Bacteroidetes; c__Bacteroidia; o__Bacteroidales; f__Bacteroidaceae; g__Bacteroides; s__Bacteroides_sp	OTU16	942	614	28	1603	633	341	1265	607	1893	160	1614	6769	207	1904	853	1620	1098	1274	613	975	1197	2988	760	1351
k__Bacteria; p__Bacteroidetes; c__Bacteroidia; o__Bacteroidales; f__Prevotellaceae; g__Prevotellaceae_UCG-001; s__uncultured_bacterium_g_Prevotellaceae_UCG-001	OTU160	0	0	1	17	55	0	0	40	1	507	40	0	22	0	0	0	0	9	76	136	286	80	0	0
k__Bacteria; p__Bacteroidetes; c__Bacteroidia; o__Bacteroidales; f__Rikenellaceae; g__Alistipes; s__uncultured_bacterium_g_Alistipes	OTU1608	3	8	18	9	1	13	1	7	28	63	10	1	20	9	7	2	1	6	3	3	12	3	4	4
k__Bacteria; p__Firmicutes; c__Clostridia; o__Clostridiales; f__Ruminococcaceae; g__Ruminococcaceae_UCG-014; s__uncultured_bacterium_g_Ruminococcaceae_UCG-014	OTU161	2	0	0	22	6	40	15	18	115	1	0	49	51	2	7	35	0	14	0	43	0	28	125	217
k__Bacteria; p__Firmicutes; c__Clostridia; o__Clostridiales; f__Ruminococcaceae; g__Ruminiclostridium_9; s__uncultured_bacterium_g_Ruminiclostridium_9	OTU1613	1	16	1	36	4	0	1	0	0	2	4	2	24	4	9	29	2	0	11	0	2	2	0	1
k__Bacteria; p__Bacteroidetes; c__Bacteroidia; o__Bacteroidales; f__Prevotellaceae; g__uncultured_bacterium_f_Prevotellaceae; s__uncultured_bacterium_f_Prevotellaceae	OTU162	7	6	22	29	61	0	46	48	1	192	10	1	57	0	17	0	2	61	2	28	20	11	0	0
k__Bacteria; p__Bacteroidetes; c__Bacteroidia; o__Bacteroidales; f__Marinifilaceae; g__Odoribacter; s__uncultured_bacterium_g_Odoribacter	OTU163	213	122	145	149	109	320	92	224	138	91	11	42	71	105	14	178	84	62	136	246	42	166	101	84
k__Bacteria; p__Bacteroidetes; c__Bacteroidia; o__Bacteroidales; f__Barnesiellaceae; g__Barnesiella; s__uncultured_bacterium_g_Barnesiella	OTU164	20	28	38	52	5	42	29	61	173	38	91	0	35	61	50	37	1	42	109	49	19	136	22	26
k__Bacteria; p__Firmicutes; c__Clostridia; o__Clostridiales; f__Lachnospiraceae; g__Lachnospiraceae_UCG-010; s__uncultured_bacterium_g_Lachnospiraceae_UCG-010	OTU165	36	36	15	21	23	37	10	36	7	69	34	24	33	14	4	83	14	30	18	16	19	34	48	37
k__Bacteria; p__Firmicutes; c__Clostridia; o__Clostridiales; f__Ruminococcaceae; g__Ruminococcaceae_UCG-013; s__uncultured_bacterium_g_Ruminococcaceae_UCG-013	OTU166	20	54	29	52	1	30	63	20	60	1	43	51	565	66	158	46	20	22	35	18	43	55	55	5
k__Bacteria; p__Kiritimatiellaeota; c__Kiritimatiellae; o__WCHB1-41; f__uncultured_bacterium_o_WCHB1-41; g__uncultured_bacterium_o_WCHB1-41; s__uncultured_bacterium_o_WCHB1-41	OTU1666	663	128	61	32	0	0	85	1	0	0	0	199	33	1	1	602	1	0	7	78	67	96	10	7
k__Bacteria; p__Firmicutes; c__Clostridia; o__Clostridiales; f__Ruminococcaceae; g__Ruminococcaceae_UCG-014; s__uncultured_bacterium_g_Ruminococcaceae_UCG-014	OTU1668	1	3	0	4	0	5	19	0	41	1	11	1	0	6	17	2	1	1	0	2	4	0	7	1
k__Bacteria; p__Actinobacteria; c__Actinobacteria; o__Bifidobacteriales; f__Bifidobacteriaceae; g__Bifidobacterium; s__uncultured_bacterium_g_Bifidobacterium	OTU167	11	2	10	3	3	0	0	65	0	18	1	0	1	2	0	0	0	39	0	0	0	138	11	54
k__Bacteria; p__Bacteroidetes; c__Bacteroidia; o__Bacteroidales; f__Muribaculaceae; g__uncultured_bacterium_f_Muribaculaceae; s__uncultured_bacterium_f_Muribaculaceae	OTU168	0	0	193	19	17	0	0	0	731	0	7	1	1	0	0	22	25	93	1	14	1	276	0	0
k__Bacteria; p__Firmicutes; c__Clostridia; o__Clostridiales; f__Ruminococcaceae; g__Ruminococcaceae_UCG-014; s__uncultured_bacterium_g_Ruminococcaceae_UCG-014	OTU169	7	17	0	13	7	21	24	154	2	0	49	0	19	1	7	29	0	38	5	24	3	58	43	42
k__Bacteria; p__Firmicutes; c__Clostridia; o__Clostridiales; f__Ruminococcaceae; g__Intestinimonas; s__uncultured_bacterium_g_Intestinimonas	OTU1693	23	20	15	21	6	21	13	10	1	0	10	9	6	15	32	37	2	1	8	6	14	18	12	4
k__Bacteria; p__Bacteroidetes; c__Bacteroidia; o__Bacteroidales; f__Bacteroidaceae; g__Bacteroides; s__Bacteroides_caecigallinarum	OTU17	3575	2984	22	171	12	1188	65	1806	92	5	4023	45	6531	36	2968	158	340	60	282	328	328	380	850	56
k__Bacteria; p__Firmicutes; c__Clostridia; o__Clostridiales; f__Ruminococcaceae; g__Oscillibacter; s__uncultured_bacterium_g_Oscillibacter	OTU170	45	18	33	50	47	28	25	68	37	25	31	108	20	30	27	42	20	49	22	43	54	44	32	24
k__Bacteria; p__Firmicutes; c__Clostridia; o__Clostridiales; f__Ruminococcaceae; g__uncultured_bacterium_f_Ruminococcaceae; s__uncultured_bacterium_f_Ruminococcaceae	OTU1701	20	10	12	4	6	1	6	5	4	0	8	2	1	12	1	7	7	3	2	21	2	16	9	5
k__Bacteria; p__Firmicutes; c__Clostridia; o__Clostridiales; f__Ruminococcaceae; g__Ruminococcaceae_UCG-010; s__uncultured_bacterium_g_Ruminococcaceae_UCG-010	OTU171	50	19	64	60	7	13	3	13	4	26	40	16	3	3	34	71	1	33	10	11	7	1	4	19
k__Bacteria; p__Firmicutes; c__Clostridia; o__Clostridiales; f__Ruminococcaceae; g__Ruminococcaceae_UCG-004; s__uncultured_bacterium_g_Ruminococcaceae_UCG-004	OTU172	57	151	217	97	32	92	36	78	68	28	86	93	81	31	41	61	14	57	44	40	28	34	17	14
k__Bacteria; p__Firmicutes; c__Clostridia; o__Clostridiales; f__Lachnospiraceae; g__uncultured_bacterium_f_Lachnospiraceae; s__uncultured_bacterium_f_Lachnospiraceae	OTU173	68	68	38	42	14	73	8	76	159	37	47	284	14	28	9	20	15	31	14	11	21	31	33	17
k__Bacteria; p__Firmicutes; c__Clostridia; o__Clostridiales; f__Lachnospiraceae; g__uncultured_bacterium_f_Lachnospiraceae; s__uncultured_bacterium_f_Lachnospiraceae	OTU1733	488	2	2	3	19	19	2	19	7	348	9	129	1	66	0	2	3	55	0	1	0	286	34	28
k__Bacteria; p__Bacteroidetes; c__Bacteroidia; o__Bacteroidales; f__uncultured_bacterium_o_Bacteroidales; g__uncultured_bacterium_o_Bacteroidales; s__uncultured_bacterium_o_Bacteroidales	OTU174	0	0	1	265	8	0	1	100	0	0	23	0	0	0	126	0	0	0	0	1	0	0	0	0
k__Bacteria; p__Firmicutes; c__Clostridia; o__Clostridiales; f__Ruminococcaceae; g__Ruminococcaceae_UCG-014; s__uncultured_bacterium_g_Ruminococcaceae_UCG-014	OTU175	12	10	17	71	11	25	44	34	0	10	56	30	28	58	20	36	10	31	12	11	1	49	8	47
k__Bacteria; p__Firmicutes; c__Clostridia; o__Clostridiales; f__Ruminococcaceae; g__Ruminiclostridium_5; s__uncultured_bacterium_g_Ruminiclostridium_5	OTU176	47	68	73	51	8	108	36	71	23	13	17	18	1	12	15	24	21	20	67	14	44	58	20	21
k__Bacteria; p__Bacteroidetes; c__Bacteroidia; o__Bacteroidales; f__Bacteroidaceae; g__Bacteroides; s__Bacteroides_caecigallinarum	OTU177	109	1	0	29	0	1	2	1	0	0	0	0	0	0	6	0	1	24	2	0	2	0	0	0
k__Bacteria; p__Bacteroidetes; c__Bacteroidia; o__Bacteroidales; f__Prevotellaceae; g__uncultured_bacterium_f_Prevotellaceae; s__uncultured_bacterium_f_Prevotellaceae	OTU178	20	0	0	3	0	0	22	45	140	48	25	9	33	135	28	7	132	2	11	21	8	209	30	210
k__Bacteria; p__Bacteroidetes; c__Bacteroidia; o__Bacteroidales; f__uncultured_bacterium_o_Bacteroidales; g__uncultured_bacterium_o_Bacteroidales; s__uncultured_bacterium_o_Bacteroidales	OTU179	64	18	10	4	16	8	12	9	0	0	81	0	30	0	23	12	2	13	8	6	1	11	7	119
k__Bacteria; p__Firmicutes; c__Negativicutes; o__Selenomonadales; f__Veillonellaceae; g__Megamonas; s__uncultured_bacterium_g_Megamonas	OTU18	244	313	385	512	3	182	94	292	5	81	689	691	78	50	59	55	501	781	303	199	252	421	795	3532
k__Bacteria; p__Spirochaetes; c__Spirochaetia; o__Spirochaetales; f__Spirochaetaceae; g__Sphaerochaeta; s__uncultured_bacterium_g_Sphaerochaeta	OTU180	3	34	53	28	13	7	13	7	25	105	15	5	6	16	40	44	8	28	4	16	1	31	20	11
k__Bacteria; p__Firmicutes; c__Clostridia; o__Clostridiales; f__Lachnospiraceae; g__Tyzzerella; s__uncultured_bacterium_g_Tyzzerella	OTU181	26	75	2	26	10	12	14	35	3	4	20	58	365	2	4	51	0	10	12	3	5	12	47	7
k__Bacteria; p__Firmicutes; c__Clostridia; o__Clostridiales; f__Lachnospiraceae; g__uncultured_bacterium_f_Lachnospiraceae; s__uncultured_bacterium_f_Lachnospiraceae	OTU1815	12	8	1	4	1	8	2	5	8	3	3	9	1	9	3	9	5	24	4	6	6	17	11	2
k__Bacteria; p__Firmicutes; c__Clostridia; o__Clostridiales; f__uncultured_bacterium_o_Clostridiales; g__uncultured_bacterium_o_Clostridiales; s__uncultured_bacterium_o_Clostridiales	OTU182	55	56	29	28	17	68	62	57	68	3	67	47	86	108	38	78	11	6	43	60	35	51	9	9
k__Bacteria; p__Firmicutes; c__Clostridia; o__Clostridiales; f__Ruminococcaceae; g__[Eubacterium]_coprostanoligenes_group; s__uncultured_bacterium_g_[Eubacterium]_coprostanoligenes_group	OTU183	33	27	15	27	67	139	53	90	110	44	6	32	57	31	43	117	6	3	13	5	29	199	28	109
k__Bacteria; p__Firmicutes; c__Clostridia; o__Clostridiales; f__Ruminococcaceae; g__uncultured_bacterium_f_Ruminococcaceae; s__uncultured_bacterium_f_Ruminococcaceae	OTU1838	3	7	3	6	2	9	7	17	7	13	4	2	6	2	1	4	1	5	1	3	2	4	5	6
k__Bacteria; p__Firmicutes; c__Clostridia; o__Clostridiales; f__Clostridiales_vadinBB60_group; g__uncultured_bacterium_f_Clostridiales_vadinBB60_group; s__uncultured_bacterium_f_Clostridiales_vadinBB60_group	OTU184	26	3	25	266	0	8	0	3	30	0	55	4	26	20	3	34	0	142	1	15	6	3	7	0
k__Bacteria; p__Firmicutes; c__Clostridia; o__Clostridiales; f__Ruminococcaceae; g__uncultured_bacterium_f_Ruminococcaceae; s__uncultured_bacterium_f_Ruminococcaceae	OTU185	64	120	115	143	17	114	114	45	14	28	35	98	146	61	407	109	21	72	36	39	77	94	39	83
k__Bacteria; p__Firmicutes; c__Bacilli; o__Lactobacillales; f__Lactobacillaceae; g__Lactobacillus; s__Lactobacillus_pontis	OTU1854	23	12	0	32	18	10	3	3	6	4	27	13	11	8	6	3	5	15	2	8	0	8	38	28
k__Bacteria; p__Firmicutes; c__Clostridia; o__Clostridiales; f__Lachnospiraceae; g__uncultured_bacterium_f_Lachnospiraceae; s__uncultured_bacterium_f_Lachnospiraceae	OTU1858	13	18	3	28	26	25	6	27	47	16	22	22	13	31	10	21	15	10	10	12	20	27	14	11
k__Bacteria; p__Bacteroidetes; c__Bacteroidia; o__Bacteroidales; f__Rikenellaceae; g__Alistipes; s__uncultured_bacterium_g_Alistipes	OTU186	31	3	5	23	9	53	34	3	51	9	94	16	77	14	86	61	44	3	39	1	15	15	9	20
k__Bacteria; p__Proteobacteria; c__Gammaproteobacteria; o__Betaproteobacteriales; f__Burkholderiaceae; g__uncultured_bacterium_f_Burkholderiaceae; s__uncultured_bacterium_f_Burkholderiaceae	OTU187	1	50	29	33	2	13	38	3	58	0	17	28	10	55	82	227	0	4	8	7	83	0	0	0
k__Bacteria; p__Firmicutes; c__Clostridia; o__Clostridiales; f__Lachnospiraceae; g__uncultured_bacterium_f_Lachnospiraceae; s__uncultured_bacterium_f_Lachnospiraceae	OTU188	3	5	0	41	154	0	0	0	0	0	131	0	7	4	23	2	52	19	3	14	52	2	131	15
k__Bacteria; p__Bacteroidetes; c__Bacteroidia; o__Bacteroidales; f__Rikenellaceae; g__Rikenellaceae_RC9_gut_group; s__uncultured_bacterium_g_Rikenellaceae_RC9_gut_group	OTU189	2	1	103	81	0	103	76	21	0	0	32	17	51	271	16	46	37	13	22	16	9	57	13	134
k__Bacteria; p__Proteobacteria; c__Deltaproteobacteria; o__Desulfovibrionales; f__Desulfovibrionaceae; g__Desulfovibrio; s__uncultured_bacterium_g_Desulfovibrio	OTU19	593	346	44	111	4	22	1	1300	203	354	617	439	362	22	8	68	255	1180	45	80	387	302	202	717
k__Bacteria; p__Bacteroidetes; c__Bacteroidia; o__Bacteroidales; f__Rikenellaceae; g__Alistipes; s__uncultured_bacterium_g_Alistipes	OTU190	16	10	93	26	5	10	15	5	39	31	17	9	11	8	5	15	12	10	6	4	4	8	0	6
k__Bacteria; p__Proteobacteria; c__Deltaproteobacteria; o__Desulfovibrionales; f__Desulfovibrionaceae; g__Desulfovibrio; s__uncultured_bacterium_g_Desulfovibrio	OTU1900	0	0	0	8	1	0	23	0	0	0	0	12	0	1	9	7	2	0	1	0	0	0	11	0
k__Bacteria; p__Firmicutes; c__Clostridia; o__Clostridiales; f__Christensenellaceae; g__uncultured_bacterium_f_Christensenellaceae; s__uncultured_bacterium_f_Christensenellaceae	OTU1903	6	3	3	4	2	13	1	20	23	2	2	5	1	6	19	0	1	1	0	1	2	3	1	5
k__Bacteria; p__Bacteroidetes; c__Bacteroidia; o__Bacteroidales; f__Muribaculaceae; g__uncultured_bacterium_f_Muribaculaceae; s__uncultured_bacterium_f_Muribaculaceae	OTU191	434	9	422	1	0	14	61	119	1	0	1	0	0	0	0	0	35	9	101	86	237	63	2	0
k__Bacteria; p__Firmicutes; c__Clostridia; o__Clostridiales; f__Ruminococcaceae; g__[Eubacterium]_coprostanoligenes_group; s__uncultured_bacterium_g_[Eubacterium]_coprostanoligenes_group	OTU192	16	58	1	28	1	0	0	0	7	0	0	0	501	4	2	3	1	2	1	1	1	8	40	64
k__Bacteria; p__Firmicutes; c__Clostridia; o__Clostridiales; f__Family_XIII; g__uncultured_bacterium_f_Family_XIII; s__uncultured_bacterium_f_Family_XIII	OTU193	30	31	12	80	28	14	24	37	26	36	42	35	70	7	19	24	33	20	3	7	18	17	23	69
k__Bacteria; p__Firmicutes; c__Clostridia; o__Clostridiales; f__Ruminococcaceae; g__Ruminococcaceae_UCG-014; s__uncultured_bacterium_g_Ruminococcaceae_UCG-014	OTU1933	0	4	3	7	2	0	13	0	0	13	5	4	10	1	1	6	0	7	2	3	1	4	1	5
k__Bacteria; p__Firmicutes; c__Clostridia; o__Clostridiales; f__Ruminococcaceae; g__Oscillibacter; s__uncultured_bacterium_g_Oscillibacter	OTU1939	2	9	0	3	0	0	2	3	1	2	2	2	16	7	6	9	4	2	2	1	2	11	1	0
k__Bacteria; p__Firmicutes; c__Bacilli; o__Lactobacillales; f__Enterococcaceae; g__Enterococcus; s__uncultured_bacterium_g_Enterococcus	OTU194	15	5	30	32	26	4	25	2	5	15	36	6	11	35	1	26	29	0	17	4	33	3	9	8
k__Bacteria; p__Firmicutes; c__Clostridia; o__Clostridiales; f__Ruminococcaceae; g__Subdoligranulum; s__uncultured_bacterium_g_Subdoligranulum	OTU1943	0	2	87	6	0	0	1	2	2	0	0	1	66	0	19	25	1	1	33	28	12	33	0	3
k__Bacteria; p__Bacteroidetes; c__Bacteroidia; o__Bacteroidales; f__Bacteroidaceae; g__Bacteroides; s__uncultured_bacterium_g_Bacteroides	OTU1944	11	8	0	0	1	0	0	1	0	0	1	0	28	0	5	4	3	0	0	6	0	0	5	0
k__Bacteria; p__Bacteroidetes; c__Bacteroidia; o__Bacteroidales; f__uncultured_bacterium_o_Bacteroidales; g__uncultured_bacterium_o_Bacteroidales; s__uncultured_bacterium_o_Bacteroidales	OTU195	0	37	0	9	0	49	0	0	4	1	64	18	91	26	18	0	1	2	7	6	2	13	59	1
k__Bacteria; p__Bacteroidetes; c__Bacteroidia; o__Bacteroidales; f__Rikenellaceae; g__Alistipes; s__Alistipes_sp	OTU196	15	12	40	27	32	2	29	6	10	9	36	7	26	5	4	6	3	9	2	10	5	13	20	26
k__Bacteria; p__Proteobacteria; c__Alphaproteobacteria; o__Rhodospirillales; f__uncultured_bacterium_o_Rhodospirillales; g__uncultured_bacterium_o_Rhodospirillales; s__uncultured_bacterium_o_Rhodospirillales	OTU197	114	30	40	18	9	65	25	70	101	13	11	4	10	122	7	16	24	13	39	35	16	53	16	1
k__Bacteria; p__Firmicutes; c__Clostridia; o__Clostridiales; f__Lachnospiraceae; g__uncultured_bacterium_f_Lachnospiraceae; s__uncultured_bacterium_f_Lachnospiraceae	OTU198	103	80	61	37	118	44	45	168	138	115	41	85	25	20	28	70	42	66	22	55	17	108	35	96
k__Bacteria; p__Proteobacteria; c__Deltaproteobacteria; o__Desulfovibrionales; f__Desulfovibrionaceae; g__Mailhella; s__uncultured_bacterium_g_Mailhella	OTU199	104	62	17	176	41	235	153	58	99	38	133	222	34	216	338	245	46	56	87	64	181	148	62	67
k__Bacteria; p__Bacteroidetes; c__Bacteroidia; o__Bacteroidales; f__Rikenellaceae; g__Rikenellaceae_RC9_gut_group; s__uncultured_bacterium_g_Rikenellaceae_RC9_gut_group	OTU2	929	1039	4422	3481	6522	1534	1476	1493	445	1127	2050	5512	321	1459	1639	11908	857	2139	1797	1491	528	803	1128	1746
k__Bacteria; p__uncultured_bacterium_k_Bacteria; c__uncultured_bacterium_k_Bacteria; o__uncultured_bacterium_k_Bacteria; f__uncultured_bacterium_k_Bacteria; g__uncultured_bacterium_k_Bacteria; s__uncultured_bacterium_k_Bacteria	OTU20	1	226	4	580	0	1	101	0	0	5	2	4	0	4	4925	0	0	0	0	0	2	1	0	0
k__Bacteria; p__Bacteroidetes; c__Bacteroidia; o__Bacteroidales; f__Barnesiellaceae; g__Barnesiella; s__uncultured_bacterium_g_Barnesiella	OTU200	211	10	84	9	1	8	106	2	62	36	31	0	8	11	2	4	4	2	24	5	0	55	74	9
k__Bacteria; p__Actinobacteria; c__Coriobacteriia; o__Coriobacteriales; f__Coriobacteriaceae; g__Collinsella; s__uncultured_bacterium_g_Collinsella	OTU201	39	24	50	2	2	37	5	144	174	8	5	58	1	71	2	5	33	4	47	51	76	25	2	0
k__Bacteria; p__Firmicutes; c__Clostridia; o__Clostridiales; f__Ruminococcaceae; g__[Eubacterium]_coprostanoligenes_group; s__uncultured_bacterium_g_[Eubacterium]_coprostanoligenes_group	OTU202	39	58	23	14	20	60	9	61	25	15	32	11	34	44	6	41	5	102	18	26	8	15	23	59
k__Bacteria; p__Firmicutes; c__Clostridia; o__Clostridiales; f__Ruminococcaceae; g__[Eubacterium]_coprostanoligenes_group; s__uncultured_bacterium_g_[Eubacterium]_coprostanoligenes_group	OTU203	4	55	0	3	44	0	79	0	33	0	2	0	0	17	16	76	4	0	0	2	0	25	29	0
k__Bacteria; p__Firmicutes; c__Erysipelotrichia; o__Erysipelotrichales; f__Erysipelotrichaceae; g__Erysipelatoclostridium; s__uncultured_bacterium_g_Erysipelatoclostridium	OTU204	1	0	51	12	7	15	1	53	0	0	33	28	5	3	1	0	19	4	0	9	11	1	39	7
k__Bacteria; p__Firmicutes; c__Erysipelotrichia; o__Erysipelotrichales; f__Erysipelotrichaceae; g__Candidatus_Stoquefichus; s__uncultured_bacterium_g_Candidatus_Stoquefichus	OTU205	0	0	39	0	1	6	0	6	0	0	74	1	0	0	0	0	396	0	23	0	53	0	50	0
k__Bacteria; p__Firmicutes; c__Clostridia; o__Clostridiales; f__Clostridiales_vadinBB60_group; g__uncultured_bacterium_f_Clostridiales_vadinBB60_group; s__uncultured_bacterium_f_Clostridiales_vadinBB60_group	OTU206	32	61	75	35	0	10	33	4	0	0	11	1	1	13	11	4	0	0	33	6	0	1	0	0
k__Bacteria; p__Patescibacteria; c__Saccharimonadia; o__Saccharimonadales; f__Saccharimonadaceae; g__Candidatus_Saccharimonas; s__uncultured_bacterium_g_Candidatus_Saccharimonas	OTU207	0	0	0	9	1	0	21	0	0	0	2	0	7	1	185	17	4	0	0	0	4	4	1	0
k__Bacteria; p__Firmicutes; c__Clostridia; o__Clostridiales; f__Ruminococcaceae; g__uncultured_bacterium_f_Ruminococcaceae; s__uncultured_bacterium_f_Ruminococcaceae	OTU208	53	25	3	55	27	43	23	57	11	1	27	50	42	46	34	41	13	30	19	5	43	47	50	0
k__Bacteria; p__Firmicutes; c__Clostridia; o__Clostridiales; f__Ruminococcaceae; g__Ruminococcaceae_UCG-014; s__uncultured_bacterium_g_Ruminococcaceae_UCG-014	OTU2089	1	2	0	6	0	0	1	0	5	0	7	2	23	18	11	10	0	0	0	4	2	2	1	1
k__Bacteria; p__Firmicutes; c__Clostridia; o__Clostridiales; f__Ruminococcaceae; g__Ruminococcaceae_UCG-014; s__uncultured_bacterium_g_Ruminococcaceae_UCG-014	OTU209	16	62	0	26	10	0	0	0	68	0	26	0	0	26	4	39	0	0	0	0	4	146	48	0
k__Bacteria; p__Bacteroidetes; c__Bacteroidia; o__Bacteroidales; f__Bacteroidaceae; g__Bacteroides; s__Bacteroides_gallinaceum	OTU21	4	428	38	50	190	103	539	10	2	3521	28	11	30	3182	29	2042	182	596	163	636	138	450	4	2122
k__Bacteria; p__Firmicutes; c__Clostridia; o__Clostridiales; f__Ruminococcaceae; g__Butyricicoccus; s__uncultured_bacterium_g_Butyricicoccus	OTU210	100	155	49	64	39	87	7	250	158	25	60	161	128	71	25	76	39	70	62	58	43	59	78	18
k__Bacteria; p__Firmicutes; c__Clostridia; o__Clostridiales; f__Christensenellaceae; g__Christensenellaceae_R-7_group; s__uncultured_bacterium_g_Christensenellaceae_R-7_group	OTU211	10	11	6	51	5	87	17	11	42	12	12	51	20	2	13	32	5	7	2	8	10	13	5	31
k__Bacteria; p__Bacteroidetes; c__Bacteroidia; o__Bacteroidales; f__Bacteroidaceae; g__Bacteroides; s__uncultured_bacterium_g_Bacteroides	OTU212	0	3	0	6	0	0	0	1	19	0	162	48	49	106	1	8	1	0	0	0	0	2	2	23
k__Bacteria; p__Proteobacteria; c__Gammaproteobacteria; o__Aeromonadales; f__Succinivibrionaceae; g__Succinatimonas; s__uncultured_bacterium_g_Succinatimonas	OTU213	7	1	12	10	14	21	10	5	80	18	10	24	1	6	11	0	8	3	5	17	12	14	13	23
k__Bacteria; p__Firmicutes; c__Clostridia; o__Clostridiales; f__Ruminococcaceae; g__uncultured_bacterium_f_Ruminococcaceae; s__uncultured_bacterium_f_Ruminococcaceae	OTU214	15	20	30	55	27	42	37	39	24	13	18	12	17	16	19	31	4	20	7	20	14	11	19	31
k__Bacteria; p__Firmicutes; c__Bacilli; o__Lactobacillales; f__Lactobacillaceae; g__Lactobacillus; s__uncultured_bacterium_g_Lactobacillus	OTU215	36	49	2	10	15	17	4	17	5	16	9	20	1	5	16	15	38	95	4	43	6	18	0	78
k__Bacteria; p__Firmicutes; c__Clostridia; o__Clostridiales; f__Ruminococcaceae; g__uncultured_bacterium_f_Ruminococcaceae; s__uncultured_bacterium_f_Ruminococcaceae	OTU2157	6	13	21	3	2	0	0	0	0	0	0	0	1	11	6	41	0	0	0	42	0	1	0	3
k__Bacteria; p__Bacteroidetes; c__Bacteroidia; o__Bacteroidales; f__Bacteroidaceae; g__Bacteroides; s__Bacteroides_salanitronis_DSM_18170	OTU216	30	32	50	16	160	14	175	207	195	110	208	110	47	46	27	129	17	133	43	39	47	7	62	59
k__Bacteria; p__Firmicutes; c__Erysipelotrichia; o__Erysipelotrichales; f__Erysipelotrichaceae; g__Erysipelatoclostridium; s__Clostridiales_bacterium_CHKCI006	OTU217	25	9	55	9	17	18	4	27	34	23	2	71	3	19	3	12	20	34	7	7	20	27	10	10
k__Bacteria; p__Synergistetes; c__Synergistia; o__Synergistales; f__Synergistaceae; g__Synergistes; s__uncultured_bacterium_g_Synergistes	OTU2174	25	16	27	13	26	31	28	10	6	14	27	14	27	30	8	42	5	6	4	13	25	13	10	19
k__Bacteria; p__Firmicutes; c__Clostridia; o__Clostridiales; f__Lachnospiraceae; g__Oribacterium; s__uncultured_bacterium_g_Oribacterium	OTU218	55	58	99	82	77	103	71	125	2	0	29	0	0	33	21	0	18	64	26	31	18	58	0	60
k__Bacteria; p__Proteobacteria; c__Gammaproteobacteria; o__Betaproteobacteriales; f__Burkholderiaceae; g__Sutterella; s__uncultured_bacterium_g_Sutterella	OTU219	14	7	9	48	8	8	5	35	7	8	118	9	20	4	1	4	226	38	3	47	41	25	77	10
k__Bacteria; p__Bacteroidetes; c__Bacteroidia; o__Bacteroidales; f__uncultured_bacterium_o_Bacteroidales; g__uncultured_bacterium_o_Bacteroidales; s__uncultured_bacterium_o_Bacteroidales	OTU22	313	221	1068	111	146	2391	21	999	141	137	79	3129	20	717	147	44	163	275	566	1100	6	330	118	197
k__Bacteria; p__Kiritimatiellaeota; c__Kiritimatiellae; o__WCHB1-41; f__uncultured_bacterium_o_WCHB1-41; g__uncultured_bacterium_o_WCHB1-41; s__uncultured_bacterium_o_WCHB1-41	OTU220	0	10	0	1	0	286	0	0	0	0	100	0	23	0	0	1	0	0	156	0	97	0	0	0
k__Bacteria; p__Firmicutes; c__Erysipelotrichia; o__Erysipelotrichales; f__Erysipelotrichaceae; g__Erysipelotrichaceae_UCG-003; s__uncultured_bacterium_g_Erysipelotrichaceae_UCG-003	OTU221	0	14	17	65	0	0	0	0	2	0	2	0	36	58	42	22	1	1	0	5	47	95	1	0
k__Bacteria; p__Cyanobacteria; c__Oxyphotobacteria; o__Chloroplast; f__uncultured_bacterium_o_Chloroplast; g__uncultured_bacterium_o_Chloroplast; s__uncultured_bacterium_o_Chloroplast	OTU222	60	25	37	24	33	26	34	52	29	18	20	13	26	8	11	29	33	11	45	32	45	6	15	24
k__Bacteria; p__Bacteroidetes; c__Bacteroidia; o__Bacteroidales; f__Rikenellaceae; g__Millionella; s__Millionella_massiliensis	OTU223	0	0	1	3	0	19	1	97	0	0	51	1	2	0	0	0	0	4	0	0	0	0	0	0
k__Bacteria; p__Bacteroidetes; c__Bacteroidia; o__Bacteroidales; f__uncultured_bacterium_o_Bacteroidales; g__uncultured_bacterium_o_Bacteroidales; s__uncultured_bacterium_o_Bacteroidales	OTU224	0	0	0	5	0	44	1	97	0	0	15	0	3	0	0	0	0	36	0	7	178	0	0	0
k__Bacteria; p__Patescibacteria; c__Saccharimonadia; o__Saccharimonadales; f__Saccharimonadaceae; g__Candidatus_Saccharimonas; s__uncultured_bacterium_g_Candidatus_Saccharimonas	OTU225	0	2	60	20	13	0	4	3	0	0	5	0	6	1	0	35	0	0	1	2	0	12	13	0
k__Bacteria; p__Firmicutes; c__Clostridia; o__Clostridiales; f__Ruminococcaceae; g__Faecalibacterium; s__uncultured_bacterium_g_Faecalibacterium	OTU2252	1	1	3	1	6	2	15	2	3	7	3	0	2	1	12	4	1	5	3	2	0	2	9	12
k__Bacteria; p__Fusobacteria; c__Fusobacteriia; o__Fusobacteriales; f__Fusobacteriaceae; g__Cetobacterium; s__uncultured_bacterium_g_Cetobacterium	OTU226	0	27	33	21	17	39	18	18	30	15	13	23	1	9	11	9	0	5	18	22	14	16	9	0
k__Bacteria; p__Spirochaetes; c__Spirochaetia; o__Spirochaetales; f__Spirochaetaceae; g__Sphaerochaeta; s__uncultured_bacterium_g_Sphaerochaeta	OTU227	1	12	4	1	2	11	18	10	0	139	0	25	0	0	0	9	2	14	3	3	2	25	17	7
k__Bacteria; p__Bacteroidetes; c__Bacteroidia; o__Bacteroidales; f__Bacteroidaceae; g__Bacteroides; s__uncultured_bacterium_g_Bacteroides	OTU2274	0	24	0	0	0	1	5	0	0	0	0	0	1	14	1	31	2	2	2	14	0	6	0	5
k__Bacteria; p__Firmicutes; c__Clostridia; o__Clostridiales; f__Ruminococcaceae; g__Ruminococcaceae_UCG-014; s__uncultured_bacterium_g_Ruminococcaceae_UCG-014	OTU228	0	104	0	3	0	1	0	0	1	0	0	0	1	38	58	33	0	0	1	99	42	122	29	0
k__Bacteria; p__Firmicutes; c__Erysipelotrichia; o__Erysipelotrichales; f__Erysipelotrichaceae; g__Erysipelotrichaceae_UCG-004; s__uncultured_bacterium_g_Erysipelotrichaceae_UCG-004	OTU229	0	0	0	14	0	0	0	2	0	0	0	0	0	0	4	0	30	283	0	6	0	32	0	4
k__Bacteria; p__Bacteroidetes; c__Bacteroidia; o__Bacteroidales; f__Bacteroidaceae; g__Bacteroides; s__Bacteroides_salanitronis_DSM_18170	OTU23	373	1128	5612	2072	1629	100	803	686	4534	2187	357	268	518	178	227	750	232	3485	371	1006	296	1373	380	4
k__Bacteria; p__Firmicutes; c__Erysipelotrichia; o__Erysipelotrichales; f__Erysipelotrichaceae; g__Merdibacter; s__uncultured_bacterium_g_Merdibacter	OTU230	35	5	43	12	1	10	10	8	20	1	0	11	0	3	0	4	29	7	0	7	8	5	108	3
k__Bacteria; p__Firmicutes; c__Clostridia; o__Clostridiales; f__Lachnospiraceae; g__GCA-900066575; s__uncultured_bacterium_g_GCA-900066575	OTU2305	3	14	0	10	1	13	0	19	3	5	1	22	1	2	2	5	2	6	1	3	3	9	6	2
k__Bacteria; p__Firmicutes; c__Clostridia; o__Clostridiales; f__Ruminococcaceae; g__uncultured_bacterium_f_Ruminococcaceae; s__uncultured_bacterium_f_Ruminococcaceae	OTU231	0	6	41	52	16	17	0	0	1	1	66	0	4	0	0	0	80	71	3	4	0	11	126	30
k__Bacteria; p__Firmicutes; c__Clostridia; o__Clostridiales; f__Clostridiaceae_1; g__Clostridium_sensu_stricto_1; s__uncultured_bacterium_g_Clostridium_sensu_stricto_1	OTU232	17	11	1	287	4	1	5	5	0	2	75	13	13	20	0	1	23	6	1	2	16	56	44	91
k__Bacteria; p__Bacteroidetes; c__Bacteroidia; o__Bacteroidales; f__Rikenellaceae; g__Alistipes; s__uncultured_bacterium_g_Alistipes	OTU233	0	0	0	0	0	5	55	0	0	0	1	0	178	92	55	21	0	0	0	0	0	0	0	0
k__Bacteria; p__Firmicutes; c__Clostridia; o__Clostridiales; f__Lachnospiraceae; g__[Eubacterium]_hallii_group; s__uncultured_bacterium_g_[Eubacterium]_hallii_group	OTU234	73	93	59	19	5	8	8	18	7	46	8	40	25	17	2	7	16	10	18	14	13	27	20	1
k__Bacteria; p__Proteobacteria; c__Alphaproteobacteria; o__Rhodospirillales; f__uncultured_bacterium_o_Rhodospirillales; g__uncultured_bacterium_o_Rhodospirillales; s__uncultured_bacterium_o_Rhodospirillales	OTU235	0	0	0	10	17	7	19	0	0	0	0	34	42	4	35	0	1	1	0	0	0	2	0	0
k__Bacteria; p__Firmicutes; c__Clostridia; o__Clostridiales; f__Ruminococcaceae; g__uncultured_bacterium_f_Ruminococcaceae; s__uncultured_bacterium_f_Ruminococcaceae	OTU236	9	150	27	43	15	1	7	0	5	18	12	5	9	7	2	4	9	21	6	11	3	12	19	45
k__Bacteria; p__Bacteroidetes; c__Bacteroidia; o__Bacteroidales; f__uncultured_bacterium_o_Bacteroidales; g__uncultured_bacterium_o_Bacteroidales; s__uncultured_bacterium_o_Bacteroidales	OTU237	113	0	164	2	1	0	25	20	0	0	0	1	22	0	0	0	0	80	18	108	41	0	1	83
k__Bacteria; p__Firmicutes; c__Clostridia; o__Clostridiales; f__Ruminococcaceae; g__Ruminiclostridium_5; s__uncultured_bacterium_g_Ruminiclostridium_5	OTU238	0	11	1	14	14	19	15	17	5	26	5	9	18	12	8	10	25	6	2	3	7	25	10	14
k__Bacteria; p__Tenericutes; c__Mollicutes; o__Mollicutes_RF39; f__uncultured_bacterium_o_Mollicutes_RF39; g__uncultured_bacterium_o_Mollicutes_RF39; s__uncultured_bacterium_o_Mollicutes_RF39	OTU239	7	35	13	35	18	7	15	11	48	5	2	21	13	29	24	43	9	19	20	35	2	22	17	12
k__Bacteria; p__Firmicutes; c__Clostridia; o__Clostridiales; f__Ruminococcaceae; g__Ruminococcaceae_UCG-014; s__uncultured_bacterium_g_Ruminococcaceae_UCG-014	OTU2396	3	0	0	1	15	6	1	5	2	10	4	0	3	0	0	4	2	0	0	4	0	2	2	19
k__Bacteria; p__Bacteroidetes; c__Bacteroidia; o__Bacteroidales; f__Bacteroidaceae; g__Bacteroides; s__uncultured_bacterium_g_Bacteroides	OTU2398	40	33	0	18	7	5	19	16	5	0	86	18	6	9	54	14	13	8	8	24	28	25	35	5
k__Bacteria; p__Fusobacteria; c__Fusobacteriia; o__Fusobacteriales; f__Fusobacteriaceae; g__Fusobacterium; s__uncultured_bacterium_g_Fusobacterium	OTU24	36	265	80	569	188	226	114	145	9	4	339	39	238	510	20	449	2448	227	335	193	413	702	1401	152
k__Bacteria; p__Bacteroidetes; c__Bacteroidia; o__Bacteroidales; f__Bacteroidaceae; g__Bacteroides; s__uncultured_bacterium_g_Bacteroides	OTU240	14	9	0	0	0	17	2	0	0	0	33	2	38	0	20	5	0	0	4	1	24	0	0	0
k__Bacteria; p__Bacteroidetes; c__Bacteroidia; o__Bacteroidales; f__Barnesiellaceae; g__uncultured_bacterium_f_Barnesiellaceae; s__uncultured_bacterium_f_Barnesiellaceae	OTU241	28	6	1	33	20	6	6	1	37	19	3	9	61	13	15	43	5	18	12	32	9	3	39	196
k__Bacteria; p__Actinobacteria; c__Coriobacteriia; o__Coriobacteriales; f__Eggerthellaceae; g__Enterorhabdus; s__uncultured_bacterium_g_Enterorhabdus	OTU242	23	15	16	2	2	22	2	41	255	17	0	43	4	12	2	10	4	2	12	15	37	13	5	1
k__Bacteria; p__Firmicutes; c__Clostridia; o__Clostridiales; f__Ruminococcaceae; g__Ruminococcaceae_UCG-009; s__uncultured_bacterium_g_Ruminococcaceae_UCG-009	OTU243	8	24	12	17	17	15	3	15	6	2	14	5	22	8	14	25	4	10	13	5	6	10	6	4
k__Bacteria; p__Actinobacteria; c__Coriobacteriia; o__Coriobacteriales; f__Coriobacteriaceae; g__uncultured_bacterium_f_Coriobacteriaceae; s__uncultured_bacterium_f_Coriobacteriaceae	OTU2433	80	1	0	0	1	49	0	29	32	13	2	26	2	74	0	3	11	3	0	20	0	37	1	0
k__Bacteria; p__Firmicutes; c__Bacilli; o__Lactobacillales; f__Streptococcaceae; g__Streptococcus; s__uncultured_bacterium_g_Streptococcus	OTU244	3	1	398	3	0	0	0	8	1	1	1	2	0	0	0	0	1	1	1	0	0	10	1	1
k__Bacteria; p__Bacteroidetes; c__Bacteroidia; o__Bacteroidales; f__uncultured_bacterium_o_Bacteroidales; g__uncultured_bacterium_o_Bacteroidales; s__uncultured_bacterium_o_Bacteroidales	OTU245	0	0	0	0	0	0	0	65	99	0	19	0	0	40	0	0	51	0	0	4	0	21	48	31
k__Bacteria; p__Bacteroidetes; c__Bacteroidia; o__Bacteroidales; f__Prevotellaceae; g__uncultured_bacterium_f_Prevotellaceae; s__uncultured_bacterium_f_Prevotellaceae	OTU246	0	5	5	6	1	6	5	17	174	355	1	11	0	322	50	53	25	2	15	13	45	20	4	47
k__Bacteria; p__Epsilonbacteraeota; c__Campylobacteria; o__Campylobacterales; f__Campylobacteraceae; g__Campylobacter; s__uncultured_bacterium_g_Campylobacter	OTU247	0	0	9	31	11	0	20	0	0	0	7	0	0	90	0	0	0	0	1	1	25	52	0	3
k__Bacteria; p__Firmicutes; c__Clostridia; o__Clostridiales; f__Ruminococcaceae; g__uncultured_bacterium_f_Ruminococcaceae; s__uncultured_bacterium_f_Ruminococcaceae	OTU248	6	75	0	58	0	0	0	0	0	0	55	0	69	5	21	51	0	0	6	0	1	2	1	1
k__Bacteria; p__Bacteroidetes; c__Bacteroidia; o__Bacteroidales; f__Bacteroidaceae; g__Bacteroides; s__uncultured_bacterium_g_Bacteroides	OTU2483	35	7	0	15	9	11	14	0	12	4	8	5	13	7	3	28	7	16	11	5	9	6	10	2
k__Bacteria; p__Firmicutes; c__Erysipelotrichia; o__Erysipelotrichales; f__Erysipelotrichaceae; g__Erysipelatoclostridium; s__[Clostridium]_spiroforme_DSM_1552	OTU249	1	12	0	21	0	31	0	37	1	0	0	71	0	2	0	0	1	5	0	7	24	9	14	4
k__Bacteria; p__Bacteroidetes; c__Bacteroidia; o__Bacteroidales; f__uncultured_bacterium_o_Bacteroidales; g__uncultured_bacterium_o_Bacteroidales; s__uncultured_bacterium_o_Bacteroidales	OTU25	2	1608	0	0	1	1	2	4	0	0	1	3	0	0	134	0	1	1148	0	0	191	1	0	0
k__Bacteria; p__Firmicutes; c__Clostridia; o__Clostridiales; f__Ruminococcaceae; g__[Eubacterium]_coprostanoligenes_group; s__uncultured_bacterium_g_[Eubacterium]_coprostanoligenes_group	OTU250	29	72	14	4	4	0	7	0	28	18	7	0	0	16	30	3	6	0	1	2	5	15	1	11
k__Bacteria; p__Bacteroidetes; c__Bacteroidia; o__Bacteroidales; f__Rikenellaceae; g__Rikenellaceae_RC9_gut_group; s__uncultured_bacterium_g_Rikenellaceae_RC9_gut_group	OTU2501	121	138	121	167	174	661	167	221	3	0	0	39	522	113	330	424	168	227	718	178	131	192	115	128
k__Bacteria; p__Spirochaetes; c__Brachyspirae; o__Brachyspirales; f__Brachyspiraceae; g__Brachyspira; s__Brachyspira_innocens	OTU251	5	167	0	0	0	17	34	6	0	0	0	0	0	0	94	32	0	69	0	0	0	0	0	0
k__Bacteria; p__Bacteroidetes; c__Bacteroidia; o__Bacteroidales; f__Prevotellaceae; g__uncultured_bacterium_f_Prevotellaceae; s__uncultured_bacterium_f_Prevotellaceae	OTU2518	7	1	7	0	0	0	2	6	1	79	1	0	1	0	2	15	0	0	5	0	4	8	0	5
k__Bacteria; p__Firmicutes; c__Clostridia; o__Clostridiales; f__Christensenellaceae; g__Christensenellaceae_R-7_group; s__iron-reducing_bacterium_enrichment_culture_clone_HN70	OTU252	9	37	40	12	4	14	13	11	10	10	28	11	6	10	33	24	5	7	2	6	8	4	10	6
k__Bacteria; p__Firmicutes; c__Clostridia; o__Clostridiales; f__Clostridiales_vadinBB60_group; g__uncultured_bacterium_f_Clostridiales_vadinBB60_group; s__uncultured_bacterium_f_Clostridiales_vadinBB60_group	OTU253	16	9	9	9	1	17	19	8	21	5	23	4	73	47	29	39	2	2	13	10	8	2	4	33
k__Bacteria; p__Cyanobacteria; c__Melainabacteria; o__Gastranaerophilales; f__uncultured_bacterium_o_Gastranaerophilales; g__uncultured_bacterium_o_Gastranaerophilales; s__uncultured_bacterium_o_Gastranaerophilales	OTU254	5	54	1	23	0	37	106	1	17	0	21	0	4	1	17	4	2	1	99	3	9	80	0	1
k__Bacteria; p__Firmicutes; c__Clostridia; o__Clostridiales; f__Ruminococcaceae; g__uncultured_bacterium_f_Ruminococcaceae; s__uncultured_bacterium_f_Ruminococcaceae	OTU2542	34	26	9	9	32	38	15	64	4	3	5	19	0	36	0	25	9	25	7	16	0	12	25	9
k__Bacteria; p__Proteobacteria; c__Deltaproteobacteria; o__Desulfovibrionales; f__Desulfovibrionaceae; g__Desulfovibrio; s__uncultured_bacterium_g_Desulfovibrio	OTU255	0	8	214	158	1	0	0	0	0	0	0	0	33	1	0	0	0	7	8	2	0	0	0	0
k__Bacteria; p__Firmicutes; c__Clostridia; o__Clostridiales; f__Family_XIII; g__uncultured_bacterium_f_Family_XIII; s__uncultured_bacterium_f_Family_XIII	OTU256	10	14	15	33	19	14	14	23	11	9	19	22	15	15	15	19	2	27	10	6	4	10	19	32
k__Bacteria; p__Bacteroidetes; c__Bacteroidia; o__Bacteroidales; f__Prevotellaceae; g__Prevotellaceae_UCG-001; s__uncultured_bacterium_g_Prevotellaceae_UCG-001	OTU257	0	0	4	333	0	0	0	0								0	0	40	9	0	7	0	0	0
k__Bacteria; p__Bacteroidetes; c__Bacteroidia; o__Bacteroidales; f__uncultured_bacterium_o_Bacteroidales; g__uncultured_bacterium_o_Bacteroidales; s__uncultured_bacterium_o_Bacteroidales	OTU258	23	0	0	20	3	74	21	88	0	0	0	0	0	1	0	0	5	39	21	11	1	5	2	0
k__Bacteria; p__Bacteroidetes; c__Bacteroidia; o__Bacteroidales; f__Bacteroidaceae; g__Bacteroides; s__uncultured_bacterium_g_Bacteroides	OTU2583	15	0	0	4	2	18	34	0	0	0	0	0	6	0	0	0	0	0	6	1	4	17	0	0
k__Bacteria; p__Bacteroidetes; c__Bacteroidia; o__Bacteroidales; f__Rikenellaceae; g__Rikenellaceae_RC9_gut_group; s__uncultured_bacterium_g_Rikenellaceae_RC9_gut_group	OTU259	14	0	0	12	0	49	33	32	18	0	39	35	0	17	0	0	5	0	10	7	3	31	3	0
k__Bacteria; p__Bacteroidetes; c__Bacteroidia; o__Bacteroidales; f__Prevotellaceae; g__uncultured_bacterium_f_Prevotellaceae; s__uncultured_bacterium_f_Prevotellaceae	OTU2598	109	50	0	4	3	70	0	26	7	3	0	2	0	11	0	0	14	7	17	7	5	12	21	23
k__Bacteria; p__Firmicutes; c__Clostridia; o__Clostridiales; f__Ruminococcaceae; g__Intestinimonas; s__uncultured_bacterium_g_Intestinimonas	OTU26	181	1098	186	550	90	110	170	399	69	4	324	146	66	30	309	227	172	176	120	128	136	311	484	207
k__Bacteria; p__Firmicutes; c__Clostridia; o__Clostridiales; f__Ruminococcaceae; g__[Eubacterium]_coprostanoligenes_group; s__uncultured_bacterium_g_[Eubacterium]_coprostanoligenes_group	OTU260	1	0	0	6	0	0	0	1	0	0	172	0	10	0	0	0	0	0	11	0	0	0	0	0
k__Bacteria; p__Spirochaetes; c__Spirochaetia; o__Spirochaetales; f__Spirochaetaceae; g__Sphaerochaeta; s__uncultured_bacterium_g_Sphaerochaeta	OTU261	0	0	0	436	0	0	0	0
k__Bacteria; p__Bacteroidetes; c__Bacteroidia; o__Bacteroidales; f__Muribaculaceae; g__uncultured_bacterium_f_Muribaculaceae; s__uncultured_bacterium_f_Muribaculaceae	OTU262	0	0	0	161	0	0	0	0	0	0	0	0	0	0	0	0	95	12	1	4	0	0	0	0
k__Bacteria; p__Firmicutes; c__Clostridia; o__Clostridiales; f__Ruminococcaceae; g__Ruminococcaceae_UCG-009; s__uncultured_bacterium_g_Ruminococcaceae_UCG-009	OTU263	16	16	9	22	13	37	16	29	10	5	0	27	11	20	27	34	6	24	16	5	9	16	9	19
k__Bacteria; p__Firmicutes; c__Clostridia; o__Clostridiales; f__Ruminococcaceae; g__DTU089; s__uncultured_bacterium_g_DTU089	OTU264	20	13	2	12	12	16	7	29	5	16	33	7	2	1	5	14	0	7	2	7	0	1	5	40
k__Bacteria; p__Bacteroidetes; c__Bacteroidia; o__Bacteroidales; f__Rikenellaceae; g__Rikenellaceae_RC9_gut_group; s__uncultured_bacterium_g_Rikenellaceae_RC9_gut_group	OTU2646	0	187	11	54	0	0	20	1	17	0	10	1	5	72	227	0	1	9	12	5	49	1	72	2
k__Bacteria; p__Firmicutes; c__Clostridia; o__Clostridiales; f__Ruminococcaceae; g__Ruminococcaceae_UCG-014; s__uncultured_bacterium_g_Ruminococcaceae_UCG-014	OTU2647	1	9	7	13	10	20	9	16	7	30	5	2	7	4	3	16	3	15	2	15	22	8	31	3
k__Bacteria; p__Firmicutes; c__Erysipelotrichia; o__Erysipelotrichales; f__Erysipelotrichaceae; g__Faecalicoccus; s__uncultured_bacterium_g_Faecalicoccus	OTU265	5	1	157	8	4	4	2	9	15	7	3	7	5	4	0	4	0	6	2	5	3	11	2	1
k__Bacteria; p__Firmicutes; c__Clostridia; o__Clostridiales; f__Lachnospiraceae; g__uncultured_bacterium_f_Lachnospiraceae; s__uncultured_bacterium_f_Lachnospiraceae	OTU266	40	26	149	7	13	16	25	7	9	1	10	13	17	16	11	3	3	6	2	7	4	7	11	4
k__Bacteria; p__Firmicutes; c__Clostridia; o__Clostridiales; f__Christensenellaceae; g__Christensenellaceae_R-7_group; s__uncultured_bacterium_g_Christensenellaceae_R-7_group	OTU267	56	34	31	7	6	32	22	19	43	4	6	36	11	20	15	22	5	2	13	18	19	15	4	0
k__Bacteria; p__Firmicutes; c__Clostridia; o__Clostridiales; f__Ruminococcaceae; g__uncultured_bacterium_f_Ruminococcaceae; s__uncultured_bacterium_f_Ruminococcaceae	OTU2677	8	28	2	10	2	2	21	3	0	0	7	5	31	13	27	27	3	1	2	2	9	18	1	0
k__Bacteria; p__Firmicutes; c__Clostridia; o__Clostridiales; f__Ruminococcaceae; g__uncultured_bacterium_f_Ruminococcaceae; s__uncultured_bacterium_f_Ruminococcaceae	OTU2679	7	12	20	6	2	13	2	6	7	1	4	4	1	2	14	2	1	2	4	9	2	7	6	3
k__Bacteria; p__Firmicutes; c__Clostridia; o__Clostridiales; f__Lachnospiraceae; g__uncultured_bacterium_f_Lachnospiraceae; s__uncultured_bacterium_f_Lachnospiraceae	OTU268	5	0	17	18	34	1	213	9	2	0	9	0	27	0	0	9	26	0	0	2	11	16	0	1
k__Bacteria; p__Bacteroidetes; c__Bacteroidia; o__Bacteroidales; f__Bacteroidaceae; g__Bacteroides; s__uncultured_bacterium_g_Bacteroides	OTU269	0	64	3	0	0	0	0	0	0	0	0	0	0	1	0	151	2	0	0	0	0	0	0	0
k__Bacteria; p__Firmicutes; c__Clostridia; o__Clostridiales; f__Lachnospiraceae; g__uncultured_bacterium_f_Lachnospiraceae; s__uncultured_bacterium_f_Lachnospiraceae	OTU27	445	338	939	415	186	917	83	756	859	407	272	134	257	136	41	185	224	141	158	111	104	481	154	42
k__Bacteria; p__Proteobacteria; c__Gammaproteobacteria; o__Aeromonadales; f__Aeromonadaceae; g__Aeromonas; s__uncultured_bacterium_g_Aeromonas	OTU270	0	29	25	11	11	12	11	25	10	12	7	18	2	37	12	4	0	8	15	9	9	5	6	0
k__Bacteria; p__Bacteroidetes; c__Bacteroidia; o__Bacteroidales; f__Muribaculaceae; g__uncultured_bacterium_f_Muribaculaceae; s__uncultured_bacterium_f_Muribaculaceae	OTU271	330	22	20	27	7	28	12	4	0	0	41	1	4	0	5	2	58	35	31	130	5	122	0	0
k__Bacteria; p__Bacteroidetes; c__Bacteroidia; o__Bacteroidales; f__Rikenellaceae; g__Rikenellaceae_RC9_gut_group; s__uncultured_bacterium_g_Rikenellaceae_RC9_gut_group	OTU2710	1	18	0	8	2	0	0	4	23	0	5	4	7	0	5	0	0	0	2	0	2	6	13	6
k__Bacteria; p__Proteobacteria; c__Gammaproteobacteria; o__Betaproteobacteriales; f__Burkholderiaceae; g__Sutterella; s__uncultured_bacterium_g_Sutterella	OTU272	15	15	12	12	5	6	5	8	7	1	7	18	3	9	6	13	4	11	10	33	14	57	5	9
k__Bacteria; p__Firmicutes; c__Clostridia; o__Clostridiales; f__Ruminococcaceae; g__uncultured_bacterium_f_Ruminococcaceae; s__uncultured_bacterium_f_Ruminococcaceae	OTU2721	9	15	6	5	1	0	8	0	0	0	9	3	16	4	13	12	4	3	3	4	8	3	0	0
k__Bacteria; p__Bacteroidetes; c__Bacteroidia; o__Bacteroidales; f__Bacteroidaceae; g__Bacteroides; s__uncultured_bacterium_g_Bacteroides	OTU2727	13	11	0	5	2	0	2	0	0	0	7	0	17	0	16	1	7	3	4	6	12	1	6	10
k__Bacteria; p__Firmicutes; c__Clostridia; o__Clostridiales; f__Ruminococcaceae; g__uncultured_bacterium_f_Ruminococcaceae; s__uncultured_bacterium_f_Ruminococcaceae	OTU273	9	28	14	12	1	15	3	2	36	1	12	1	86	41	117	24	3	4	19	10	22	8	1	3
k__Bacteria; p__Firmicutes; c__Clostridia; o__Clostridiales; f__Ruminococcaceae; g__uncultured_bacterium_f_Ruminococcaceae; s__uncultured_bacterium_f_Ruminococcaceae	OTU274	61	54	105	56	3	50	5	11	21	4	11	54	19	25	100	39	28	14	23	35	15	18	15	9
k__Bacteria; p__Proteobacteria; c__Gammaproteobacteria; o__Betaproteobacteriales; f__Burkholderiaceae; g__Oxalobacter; s__uncultured_bacterium_g_Oxalobacter	OTU275	6	4	7	15	4	10	0	18	34	10	11	13	6	37	1	8	2	7	3	21	13	15	7	5
k__Bacteria; p__Bacteroidetes; c__Bacteroidia; o__Bacteroidales; f__Prevotellaceae; g__uncultured_bacterium_f_Prevotellaceae; s__uncultured_bacterium_f_Prevotellaceae	OTU276	0	24	81	7	25	0	79	1	138	0	5	24	0	17	9	1	10	55	47	161	4	0	0	0
k__Bacteria; p__Firmicutes; c__Clostridia; o__Clostridiales; f__Ruminococcaceae; g__Ruminococcaceae_UCG-013; s__uncultured_bacterium_g_Ruminococcaceae_UCG-013	OTU277	50	30	37	40	61	15	14	58	6	34	15	7	73	1	10	26	0	37	19	17	23	26	2	29
k__Bacteria; p__Bacteroidetes; c__Bacteroidia; o__Bacteroidales; f__Rikenellaceae; g__Rikenellaceae_RC9_gut_group; s__uncultured_bacterium_g_Rikenellaceae_RC9_gut_group	OTU278	23	13	35	40	0	7	1	8	0	0	5	0	7	35	10	0	0	78	35	0	31	0	0	0
k__Bacteria; p__Proteobacteria; c__Gammaproteobacteria; o__Pseudomonadales; f__Pseudomonadaceae; g__Pseudomonas; s__uncultured_bacterium_g_Pseudomonas	OTU279	43	30	36	32	28	36	36	37	33	17	11	14	14	14	5	10	29	5	47	17	50	11	6	8
k__Bacteria; p__Bacteroidetes; c__Bacteroidia; o__Bacteroidales; f__Bacteroidaceae; g__Bacteroides; s__uncultured_bacterium_g_Bacteroides	OTU28	193	774	54	212	218	95	126	314	91	421	450	10	192	20	30	70	190	105	94	111	63	245	1228	245
k__Bacteria; p__Firmicutes; c__Clostridia; o__Clostridiales; f__Ruminococcaceae; g__uncultured_bacterium_f_Ruminococcaceae; s__uncultured_bacterium_f_Ruminococcaceae	OTU280	8	17	5	45	16	8	3	18	15	6	8	30	2	5	6	11	5	4	11	7	30	14	14	2
k__Bacteria; p__Firmicutes; c__Erysipelotrichia; o__Erysipelotrichales; f__Erysipelotrichaceae; g__Dielma; s__uncultured_bacterium_g_Dielma	OTU281	28	4	4	10	0	35	2	0	4	5	13	27	5	3	4	8	1	7	13	34	35	3	2	6
k__Bacteria; p__Bacteroidetes; c__Bacteroidia; o__Bacteroidales; f__uncultured_bacterium_o_Bacteroidales; g__uncultured_bacterium_o_Bacteroidales; s__uncultured_bacterium_o_Bacteroidales	OTU282	47	140	0	0	1	215	1	0	1	0	0	0	0	0	0	0	0	0	76	52	0	0	0	31
k__Bacteria; p__Bacteroidetes; c__Bacteroidia; o__Bacteroidales; f__Prevotellaceae; g__Prevotellaceae_UCG-001; s__uncultured_bacterium_g_Prevotellaceae_UCG-001	OTU283	0	0	0	2	0	0	0	0	0	1	0	0	0	0	0	0	0	0	8	49	133	85	0	0
k__Bacteria; p__Bacteroidetes; c__Bacteroidia; o__Bacteroidales; f__Tannerellaceae; g__uncultured_bacterium_f_Tannerellaceae; s__uncultured_bacterium_f_Tannerellaceae	OTU284	1	0	16	6	6	2	1	6	22	84	3	6	12	7	3	0	6	6	4	3	3	5	5	1
k__Bacteria; p__Bacteroidetes; c__Bacteroidia; o__Bacteroidales; f__Tannerellaceae; g__Parabacteroides; s__uncultured_bacterium_g_Parabacteroides	OTU285	88	46	16	56	60	32	75	17	9	1	11	1	14	1	105	6	10	46	12	37	73	98	1	9
k__Bacteria; p__Firmicutes; c__Clostridia; o__Clostridiales; f__Ruminococcaceae; g__uncultured_bacterium_f_Ruminococcaceae; s__uncultured_bacterium_f_Ruminococcaceae	OTU286	29	21	46	41	39	61	22	60	31	33	31	30	10	12	25	37	8	34	22	48	37	50	34	34
k__Bacteria; p__Verrucomicrobia; c__Verrucomicrobiae; o__Pedosphaerales; f__Pedosphaeraceae; g__bacterium_enrichment_culture_clone_R4-41B; s__uncultured_bacterium_g_bacterium_enrichment_culture_clone_R4-41B	OTU287	5	39	59	4	0	0	7	1	0	0	0	0	0	0	7	38	0	9	3	3	3	8	0	0
k__Bacteria; p__Firmicutes; c__Clostridia; o__Clostridiales; f__Peptococcaceae; g__uncultured_bacterium_f_Peptococcaceae; s__uncultured_bacterium_f_Peptococcaceae	OTU288	11	9	22	5	7	20	6	5	2	6	7	1	4	8	57	25	3	0	11	9	12	3	3	0
k__Bacteria; p__Actinobacteria; c__Coriobacteriia; o__Coriobacteriales; f__Eggerthellaceae; g__Enterorhabdus; s__uncultured_bacterium_g_Enterorhabdus	OTU2889	2	0	5	1	0	15	2	10	3	0	2	8	0	4	0	2	5	1	4	9	5	17	0	0
k__Bacteria; p__Firmicutes; c__Clostridia; o__Clostridiales; f__Christensenellaceae; g__Christensenellaceae_R-7_group; s__uncultured_bacterium_g_Christensenellaceae_R-7_group	OTU289	31	6	33	10	3	13	3	1	21	0	2	1	2	19	11	2	0	0	6	0	13	4	0	0
k__Bacteria; p__Bacteroidetes; c__Bacteroidia; o__Bacteroidales; f__Bacteroidaceae; g__Bacteroides; s__Bacteroides_salanitronis_DSM_18170	OTU2897	3	8	56	19	14	6	13	1	30	10	7	2	1	0	16	20	2	33	7	13	5	24	3	0
k__Bacteria; p__Actinobacteria; c__Coriobacteriia; o__Coriobacteriales; f__Atopobiaceae; g__Olsenella; s__uncultured_bacterium_g_Olsenella	OTU29	249	136	558	66	59	385	86	397	491	88	53	1454	7	281	30	55	126	75	123	170	195	580	30	50
k__Bacteria; p__Firmicutes; c__Clostridia; o__Clostridiales; f__Clostridiales_vadinBB60_group; g__uncultured_bacterium_f_Clostridiales_vadinBB60_group; s__uncultured_bacterium_f_Clostridiales_vadinBB60_group	OTU290	42	10	15	6	0	3	8	1	90	47	4	52	3	15	0	12	1	29	16	3	8	9	0	1
k__Bacteria; p__Firmicutes; c__Erysipelotrichia; o__Erysipelotrichales; f__Erysipelotrichaceae; g__Erysipelotrichaceae_UCG-004; s__uncultured_bacterium_g_Erysipelotrichaceae_UCG-004	OTU291	29	8	25	0	0	11	0	0	132	0	0	2	46	0	1
k__Bacteria; p__Firmicutes; c__Clostridia; o__Clostridiales; f__Ruminococcaceae; g__[Eubacterium]_coprostanoligenes_group; s__uncultured_bacterium_g_[Eubacterium]_coprostanoligenes_group	OTU292	24	10	1	5	7	2	6	4	10	0	0	51	22	6	0	89	2	6	20	2	6	16	0	25
k__Bacteria; p__Tenericutes; c__Mollicutes; o__Mollicutes_RF39; f__uncultured_bacterium_o_Mollicutes_RF39; g__uncultured_bacterium_o_Mollicutes_RF39; s__uncultured_bacterium_o_Mollicutes_RF39	OTU293	2	0	0	0	0	26	1	2	0	8	15	0	127	0	3	21	10	15	0	3	5	1	5	18
k__Bacteria; p__Firmicutes; c__Clostridia; o__Clostridiales; f__Lachnospiraceae; g__uncultured_bacterium_f_Lachnospiraceae; s__uncultured_bacterium_f_Lachnospiraceae	OTU2937	5	15	18	5	0	9	0	10	9	9	1	7	2	6	2	1	1	1	2	0	1	11	19	1
k__Bacteria; p__Firmicutes; c__Clostridia; o__Clostridiales; f__Ruminococcaceae; g__Ruminococcaceae_UCG-009; s__uncultured_bacterium_g_Ruminococcaceae_UCG-009	OTU294	20	42	0	19	0	21	3	12	6	1	17	5	8	5	1	31	4	11	12	29	9	12	8	12
k__Bacteria; p__Elusimicrobia; c__Elusimicrobia; o__Elusimicrobiales; f__Elusimicrobiaceae; g__Elusimicrobium; s__uncultured_bacterium_g_Elusimicrobium	OTU295	0	27	1	2	0	0	45	2	0	0	13	0	1	16	38	13	3	0	10	0	4	0	0	0
k__Bacteria; p__Actinobacteria; c__Coriobacteriia; o__Coriobacteriales; f__Atopobiaceae; g__Olsenella; s__uncultured_bacterium_g_Olsenella	OTU2953	0	3	13	0	3	0	3	2	1	2	0	39	0	3	1	2	0	0	0	2	0	4	2	2
k__Bacteria; p__Firmicutes; c__Clostridia; o__Clostridiales; f__Ruminococcaceae; g__Oscillospira; s__uncultured_bacterium_g_Oscillospira	OTU296	0	6	0	7	0	5	2	1	0	0	52	0	17	4	0	1	0	0	0	0	8	0	1	0
k__Bacteria; p__Firmicutes; c__Clostridia; o__Clostridiales; f__Ruminococcaceae; g__uncultured_bacterium_f_Ruminococcaceae; s__uncultured_bacterium_f_Ruminococcaceae	OTU297	13	11	5	19	9	15	15	28	6	3	12	0	8	6	14	5	4	12	5	10	22	23	10	13
k__Bacteria; p__Proteobacteria; c__Alphaproteobacteria; o__Rhodospirillales; f__uncultured_bacterium_o_Rhodospirillales; g__uncultured_bacterium_o_Rhodospirillales; s__uncultured_bacterium_o_Rhodospirillales	OTU298	3	2	0	27	0	0	11	4	45	0	0	0	1	13	17	11	3	2	4	1	14	10	4	9
k__Bacteria; p__Proteobacteria; c__Gammaproteobacteria; o__Betaproteobacteriales; f__Burkholderiaceae; g__uncultured_bacterium_f_Burkholderiaceae; s__uncultured_bacterium_f_Burkholderiaceae	OTU299	22	18	0	4	11	2	4	13	6	2	7	0	0	2	0	1	26	50	9	11	0	55	5	21
k__Bacteria; p__Bacteroidetes; c__Bacteroidia; o__Bacteroidales; f__Rikenellaceae; g__Rikenellaceae_RC9_gut_group; s__uncultured_bacterium_g_Rikenellaceae_RC9_gut_group	OTU3	1252	2064	2257	3011	3102	531	1440	2648	367	2174	1193	1371	3213	336	2465	944	169	1129	1318	1217	175	2176	753	682
k__Bacteria; p__Firmicutes; c__Clostridia; o__Clostridiales; f__Ruminococcaceae; g__Ruminiclostridium_9; s__uncultured_bacterium_g_Ruminiclostridium_9	OTU30	456	349	675	792	623	600	463	823	326	133	585	475	324	441	301	395	189	354	255	531	365	678	427	324
k__Bacteria; p__Cyanobacteria; c__Melainabacteria; o__Gastranaerophilales; f__uncultured_bacterium_o_Gastranaerophilales; g__uncultured_bacterium_o_Gastranaerophilales; s__uncultured_bacterium_o_Gastranaerophilales	OTU300	1	4	0	3	0	25	6	0	5	0	1	0	10	8	14	8	5	0	69	0	30	33	0	0
k__Bacteria; p__Spirochaetes; c__Spirochaetia; o__Spirochaetales; f__Spirochaetaceae; g__Sphaerochaeta; s__uncultured_bacterium_g_Sphaerochaeta	OTU301	0	15	10	4	4	1	1	1	0	156	0	0	0	0	7	1	0	14	1	1	12	3	0	0
k__Bacteria; p__Bacteroidetes; c__Bacteroidia; o__Bacteroidales; f__uncultured_bacterium_o_Bacteroidales; g__uncultured_bacterium_o_Bacteroidales; s__uncultured_bacterium_o_Bacteroidales	OTU302	0	3	25	4	0	0	0	56	0	0	40	29	6	0	37	0	0	0	2	0	32	36	0	0
k__Bacteria; p__Firmicutes; c__Clostridia; o__Clostridiales; f__Ruminococcaceae; g__Ruminiclostridium_9; s__uncultured_bacterium_g_Ruminiclostridium_9	OTU3021	13	50	3	28	5	28	18	10	2	0	7	13	17	34	35	21	3	1	10	3	11	15	2	0
k__Bacteria; p__Bacteroidetes; c__Bacteroidia; o__Bacteroidales; f__Prevotellaceae; g__Prevotellaceae_UCG-001; s__uncultured_bacterium_g_Prevotellaceae_UCG-001	OTU303	70	14	16	8	47	388	11	32	129	13	6	2	21	0	0	72	3	11	162	47	58	37	10	11
k__Bacteria; p__Bacteroidetes; c__Bacteroidia; o__Bacteroidales; f__Paludibacteraceae; g__uncultured_bacterium_f_Paludibacteraceae; s__uncultured_bacterium_f_Paludibacteraceae	OTU304	1	0	0	62	0	0	0	75								0	0	0	0	1	0	11	0	0
k__Bacteria; p__Firmicutes; c__Clostridia; o__Clostridiales; f__Ruminococcaceae; g__Faecalibacterium; s__uncultured_bacterium_g_Faecalibacterium	OTU3041	95	18	79	37	130	4	183	33	21	80	96	9	34	83	12	12	69	20	10	47	56	74	282	75
k__Bacteria; p__Firmicutes; c__Clostridia; o__Clostridiales; f__Christensenellaceae; g__uncultured_bacterium_f_Christensenellaceae; s__uncultured_bacterium_f_Christensenellaceae	OTU305	6	16	3	16	10	8	14	10	11	11	8	8	17	9	6	9	5	6	2	6	9	10	11	13
k__Bacteria; p__Bacteroidetes; c__Bacteroidia; o__Bacteroidales; f__Bacteroidaceae; g__Bacteroides; s__Bacteroides_sp	OTU3054	20	25	0	20	5	0	21	5	6	0	15	2	5	1	14	9	7	21	6	22	20	9	8	9
k__Bacteria; p__Bacteroidetes; c__Bacteroidia; o__Bacteroidales; f__uncultured_bacterium_o_Bacteroidales; g__uncultured_bacterium_o_Bacteroidales; s__uncultured_bacterium_o_Bacteroidales	OTU306	57	3	3	0	0	0	0	0	0	43	0	0	0	0	24	0	0	1	50	39	0	4	0	12
k__Bacteria; p__Firmicutes; c__Clostridia; o__Clostridiales; f__Ruminococcaceae; g__Ruminococcaceae_UCG-014; s__uncultured_bacterium_g_Ruminococcaceae_UCG-014	OTU3061	1	1	1	14	5	2	5	3	1	1	7	0	7	2	2	15	2	7	2	6	0	14	2	31
k__Bacteria; p__Bacteroidetes; c__Bacteroidia; o__Bacteroidales; f__Muribaculaceae; g__uncultured_bacterium_f_Muribaculaceae; s__uncultured_bacterium_f_Muribaculaceae	otu307									0	0	0	5	0	0	0	0	0	4	0	0	12	60	6	0
k__Bacteria; p__Firmicutes; c__Clostridia; o__Clostridiales; f__Clostridiales_vadinBB60_group; g__uncultured_bacterium_f_Clostridiales_vadinBB60_group; s__uncultured_bacterium_f_Clostridiales_vadinBB60_group	OTU308	4	24	0	1	7	2	0	1	42	0	28	4	3	70	1	2	1	3	19	8	4	8	1	7
k__Bacteria; p__Bacteroidetes; c__Bacteroidia; o__Bacteroidales; f__uncultured_bacterium_o_Bacteroidales; g__uncultured_bacterium_o_Bacteroidales; s__uncultured_bacterium_o_Bacteroidales	OTU3083	1	19	1	28	0	0	0	0	0	0	1	0	137	0	0	0	0	10	0	0	7	0	0	0
k__Bacteria; p__Bacteroidetes; c__Bacteroidia; o__Bacteroidales; f__Barnesiellaceae; g__Barnesiella; s__uncultured_bacterium_g_Barnesiella	OTU309	4	0	78	16	10	39	79	0	85	43	16	0	3	9	0	19	42	16	0	33	2	13	3	2
k__Bacteria; p__Bacteroidetes; c__Bacteroidia; o__Bacteroidales; f__Bacteroidaceae; g__Bacteroides; s__uncultured_bacterium_g_Bacteroides	OTU3091	4	18	6	36	17	4	5	11	14	1	7	0	26	2	8	14	4	23	5	7	2	12	3	0
k__Bacteria; p__Firmicutes; c__Bacilli; o__Lactobacillales; f__Lactobacillaceae; g__Lactobacillus; s__uncultured_bacterium_g_Lactobacillus	OTU31	90	307	42	241	661	92	35	182	64	632	146	96	92	76	30	43	1562	320	8	127	4	201	526	1583
k__Bacteria; p__Firmicutes; c__Clostridia; o__Clostridiales; f__Ruminococcaceae; g__Ruminococcaceae_UCG-014; s__uncultured_bacterium_g_Ruminococcaceae_UCG-014	OTU310	31	38	78	114	70	70	56	9	92	98	172	35	108	77	226	71	6	21	2	15	10	42	64	136
k__Bacteria; p__Bacteroidetes; c__Bacteroidia; o__Bacteroidales; f__Bacteroidaceae; g__Bacteroides; s__uncultured_bacterium_g_Bacteroides	OTU3105	0	2	7	0	48	0	28	47	0	1	8	0	1	1	2	0	14	10	0	0	0	0	26	89
k__Bacteria; p__Bacteroidetes; c__Bacteroidia; o__Bacteroidales; f__uncultured_bacterium_o_Bacteroidales; g__uncultured_bacterium_o_Bacteroidales; s__uncultured_bacterium_o_Bacteroidales	OTU311	32	4	64	22	0	0	0	53	0	0	0	0	0	0	1	37	12	26	92	61	141	3	75	0
k__Bacteria; p__Proteobacteria; c__Deltaproteobacteria; o__Desulfovibrionales; f__Desulfovibrionaceae; g__Bilophila; s__uncultured_bacterium_g_Bilophila	OTU312	21	15	2	8	6	25	15	1	35	83	11	50	14	52	15	35	9	3	11	10	59	17	16	13
k__Bacteria; p__Bacteroidetes; c__Bacteroidia; o__Bacteroidales; f__Rikenellaceae; g__Rikenellaceae_RC9_gut_group; s__uncultured_bacterium_g_Rikenellaceae_RC9_gut_group	OTU3122	0	4	0	7	2	0	0	0	28	1	10	6	1	0	0	1	0	0	2	0	14	9	13	5
k__Bacteria; p__Firmicutes; c__Clostridia; o__Clostridiales; f__Christensenellaceae; g__Christensenellaceae_R-7_group; s__uncultured_bacterium_g_Christensenellaceae_R-7_group	OTU313	7	30	6	34	25	33	27	4	14	0	11	0	15	17	11	8	3	9	49	15	4	18	4	13
k__Bacteria; p__Firmicutes; c__Clostridia; o__Clostridiales; f__Ruminococcaceae; g__Faecalibacterium; s__uncultured_bacterium_g_Faecalibacterium	OTU3139	8	2	10	5	71	0	140	13	4	1	2	19	5	0	5	4	12	21	0	11	2	21	10	8
k__Bacteria; p__Bacteroidetes; c__Bacteroidia; o__Bacteroidales; f__Marinifilaceae; g__Butyricimonas; s__uncultured_bacterium_g_Butyricimonas	OTU314	9	9	3	31	12	6	24	9	2	0	27	6	105	19	5	66	1	6	10	6	2	32	20	6
k__Bacteria; p__Firmicutes; c__Clostridia; o__Clostridiales; f__Christensenellaceae; g__Christensenellaceae_R-7_group; s__uncultured_bacterium_g_Christensenellaceae_R-7_group	OTU315	2	9	1	33	13	17	5	10	6	0	8	16	13	7	25	9	8	3	2	7	4	19	6	1
k__Bacteria; p__Firmicutes; c__Clostridia; o__Clostridiales; f__Ruminococcaceae; g__Ruminococcaceae_UCG-010; s__uncultured_bacterium_g_Ruminococcaceae_UCG-010	OTU316	26	56	4	3	0	12	1	4	11	5	4	12	3	18	4	17	0	18	4	17	4	4	11	0
k__Bacteria; p__Firmicutes; c__Erysipelotrichia; o__Erysipelotrichales; f__Erysipelotrichaceae; g__Merdibacter; s__uncultured_bacterium_g_Merdibacter	OTU317	27	17	65	20	6	56	0	32	5	0	1	33	1	9	0	3	13	23	1	11	4	3	7	0
k__Bacteria; p__Firmicutes; c__Clostridia; o__Clostridiales; f__Lachnospiraceae; g__uncultured_bacterium_f_Lachnospiraceae; s__uncultured_bacterium_f_Lachnospiraceae	OTU318	9	10	9	10	18	4	2	20	12	8	10	9	4	5	3	6	15	11	3	15	4	22	15	7
k__Bacteria; p__Firmicutes; c__Clostridia; o__Clostridiales; f__Ruminococcaceae; g__Ruminococcaceae_UCG-013; s__uncultured_bacterium_g_Ruminococcaceae_UCG-013	OTU319	13	8	0	0	2	0	0	0	14	45	0	31	42	27	0	5	0	2	3	14	4	4	9	26
k__Bacteria; p__Spirochaetes; c__Spirochaetia; o__Spirochaetales; f__Spirochaetaceae; g__uncultured_bacterium_f_Spirochaetaceae; s__uncultured_bacterium_f_Spirochaetaceae	OTU3196	5	9	1	0	0	74	0	1	0	0	3	0	10	13	2	72	4	4	0	8	0	0	28	0
k__Bacteria; p__Kiritimatiellaeota; c__Kiritimatiellae; o__WCHB1-41; f__uncultured_bacterium_o_WCHB1-41; g__uncultured_bacterium_o_WCHB1-41; s__uncultured_bacterium_o_WCHB1-41	OTU32	296	365	0	27	7	4	19	30	481	0	31	1	276	340	1	90	1	14	41	111	51	433	0	0
k__Bacteria; p__Firmicutes; c__Clostridia; o__Clostridiales; f__Clostridiales_vadinBB60_group; g__uncultured_bacterium_f_Clostridiales_vadinBB60_group; s__uncultured_bacterium_f_Clostridiales_vadinBB60_group	OTU320	5	6	13	6	22	54	13	6	116	78	1	8	17	28	13	26	0	3	6	3	9	15	2	46
k__Bacteria; p__Bacteroidetes; c__Bacteroidia; o__Bacteroidales; f__Rikenellaceae; g__Alistipes; s__uncultured_bacterium_g_Alistipes	OTU321	1	16	2	19	19	3	10	18	8	0	14	6	34	6	8	4	11	3	3	0	1	8	4	5
k__Bacteria; p__Firmicutes; c__Clostridia; o__Clostridiales; f__Christensenellaceae; g__Christensenellaceae_R-7_group; s__bacterium_enrichment_culture_clone_DPF35	OTU322	3	11	11	33	7	0	9	3	23	5	10	2	14	36	83	3	5	1	8	15	11	18	19	2
k__Bacteria; p__Firmicutes; c__Clostridia; o__Clostridiales; f__Clostridiales_vadinBB60_group; g__uncultured_bacterium_f_Clostridiales_vadinBB60_group; s__uncultured_bacterium_f_Clostridiales_vadinBB60_group	OTU3229	16	1	9	20	0	4	1	0	10	0	10	2	0	15	18	14	1	0	49	0	7	0	1	0
k__Bacteria; p__Bacteroidetes; c__Bacteroidia; o__Bacteroidales; f__Bacteroidaceae; g__Bacteroides; s__uncultured_bacterium_g_Bacteroides	OTU323	10	2	0	17	2	26	1	11	15	0	6	0	59	0	1	0	34	0	5	7	2	50	103	0
k__Bacteria; p__Firmicutes; c__Clostridia; o__Clostridiales; f__Family_XIII; g__uncultured_bacterium_f_Family_XIII; s__uncultured_bacterium_f_Family_XIII	OTU324	3	13	48	27	8	28	13	12	17	5	29	5	6	6	26	17	1	13	8	4	11	7	17	17
k__Bacteria; p__Firmicutes; c__Erysipelotrichia; o__Erysipelotrichales; f__Erysipelotrichaceae; g__Erysipelotrichaceae_UCG-004; s__uncultured_bacterium_g_Erysipelotrichaceae_UCG-004	OTU325	0	1	0	0	0	0	4	0	0	0	5	4	7	0	24	0	0	3	0	1	136	27	0	0
k__Bacteria; p__Firmicutes; c__Clostridia; o__Clostridiales; f__Ruminococcaceae; g__Ruminococcaceae_UCG-014; s__uncultured_bacterium_g_Ruminococcaceae_UCG-014	OTU326	0	7	0	10	9	0	0	17	3	0	3	1	106	0	7	20	5	2	3	1	5	17	2	0
k__Bacteria; p__Bacteroidetes; c__Bacteroidia; o__Bacteroidales; f__Rikenellaceae; g__Alistipes; s__uncultured_bacterium_g_Alistipes	OTU327	16	6	0	28	1	28	0	2	14	1	0	0	1	1	2	35	1	2	2	0	0	0	4	2
k__Bacteria; p__Bacteroidetes; c__Bacteroidia; o__Bacteroidales; f__Rikenellaceae; g__Alistipes; s__uncultured_bacterium_g_Alistipes	OTU328	2	14	4	3	4	3	30	14	4	2	53	0	2	0	19	5	13	10	6	4	1	56	3	0
k__Bacteria; p__Firmicutes; c__Clostridia; o__Clostridiales; f__Ruminococcaceae; g__GCA-900066225; s__uncultured_bacterium_g_GCA-900066225	OTU329	0	8	0	6	10	1	2	3	6	18	9	23	13	11	0	7	1	1	1	0	1	6	8	37
k__Bacteria; p__Bacteroidetes; c__Bacteroidia; o__Bacteroidales; f__Prevotellaceae; g__uncultured_bacterium_f_Prevotellaceae; s__uncultured_bacterium_f_Prevotellaceae	OTU33	694	445	5	242	60	812	16	331	254	335	2	14	1	131	1	0	225	87	89	159	65	244	425	246
k__Bacteria; p__Cyanobacteria; c__Melainabacteria; o__Gastranaerophilales; f__uncultured_bacterium_o_Gastranaerophilales; g__uncultured_bacterium_o_Gastranaerophilales; s__uncultured_bacterium_o_Gastranaerophilales	OTU330	3	4	0	8	32	2	2	16	16	0	0	0	0	75	0	94	3	6	1	34	1	30	7	44
k__Bacteria; p__Firmicutes; c__Clostridia; o__Clostridiales; f__Ruminococcaceae; g__uncultured_bacterium_f_Ruminococcaceae; s__uncultured_bacterium_f_Ruminococcaceae	OTU331	18	3	12	16	10	1	34	0	0	0	5	0	7	6	10	12	2	5	6	2	0	13	1	0
k__Bacteria; p__Firmicutes; c__Clostridia; o__Clostridiales; f__Ruminococcaceae; g__uncultured_bacterium_f_Ruminococcaceae; s__uncultured_bacterium_f_Ruminococcaceae	OTU332	38	21	38	11	3	39	10	33	69	7	8	8	12	7	6	20	6	21	6	16	7	16	19	15
k__Bacteria; p__Firmicutes; c__Clostridia; o__Clostridiales; f__Ruminococcaceae; g__Ruminococcaceae_UCG-014; s__uncultured_bacterium_g_Ruminococcaceae_UCG-014	OTU333	11	51	0	113	26	13	97	68	33	0	7	36	106	29	25	52	10	12	6	5	12	23	27	91
k__Bacteria; p__Bacteroidetes; c__Bacteroidia; o__Bacteroidales; f__Rikenellaceae; g__Rikenellaceae_RC9_gut_group; s__uncultured_bacterium_g_Rikenellaceae_RC9_gut_group	OTU3330	0	14	0	28	50	1	89	6	0	0	29	18	12	21	21	9	3	8	17	16	15	5	5	16
k__Bacteria; p__Firmicutes; c__Clostridia; o__Clostridiales; f__Lachnospiraceae; g__uncultured_bacterium_f_Lachnospiraceae; s__uncultured_bacterium_f_Lachnospiraceae	OTU334	6	4	2	17	14	11	6	13	21	19	3	16	2	32	0	9	5	2	7	10	7	6	7	10
k__Bacteria; p__Firmicutes; c__Erysipelotrichia; o__Erysipelotrichales; f__Erysipelotrichaceae; g__uncultured_bacterium_f_Erysipelotrichaceae; s__uncultured_bacterium_f_Erysipelotrichaceae	OTU335	2	6	1	5	20	0	6	23	0	1	3	0	3	9	0	0	5	9	11	5	2	17	9	32
k__Bacteria; p__Bacteroidetes; c__Bacteroidia; o__Bacteroidales; f__Bacteroidaceae; g__Bacteroides; s__uncultured_bacterium_g_Bacteroides	OTU336	0	0	165	7	75	0	0	1	0	0	2	0	17	0	18	0	28	0	0	33	0	13	0	0
k__Bacteria; p__Bacteroidetes; c__Bacteroidia; o__Bacteroidales; f__Prevotellaceae; g__Prevotellaceae_UCG-001; s__uncultured_bacterium_g_Prevotellaceae_UCG-001	OTU337	2	0	62	18	16	33	17	21	0	0	21	51	0	2	10	1	0	14	11	0	1	79	86	0
k__Bacteria; p__Firmicutes; c__Clostridia; o__Clostridiales; f__Ruminococcaceae; g__Fournierella; s__uncultured_bacterium_g_Fournierella	OTU338	5	2	2	9	6	38	2	18	12	13	7	17	7	2	3	12	5	2	0	2	0	8	5	2
k__Bacteria; p__Bacteroidetes; c__Bacteroidia; o__Bacteroidales; f__Prevotellaceae; g__Prevotellaceae_UCG-001; s__uncultured_bacterium_g_Prevotellaceae_UCG-001	OTU339	0	0	1	3	0	0	50	125								0	0	0	54	0	0	0	0	0
k__Bacteria; p__Bacteroidetes; c__Bacteroidia; o__Bacteroidales; f__uncultured_bacterium_o_Bacteroidales; g__uncultured_bacterium_o_Bacteroidales; s__uncultured_bacterium_o_Bacteroidales	OTU34	70	84	1244	479	300	84	307	209	157	802	72	774	86	197	21	156	153	274	103	59	30	225	84	138
k__Bacteria; p__Firmicutes; c__Clostridia; o__Clostridiales; f__Ruminococcaceae; g__Ruminococcaceae_UCG-005; s__uncultured_bacterium_g_Ruminococcaceae_UCG-005	OTU340	7	16	15	36	0	17	0	41	0	7	17	2	7	8	4	7	1	18	6	5	8	12	19	2
k__Bacteria; p__Firmicutes; c__Clostridia; o__Clostridiales; f__Lachnospiraceae; g__uncultured_bacterium_f_Lachnospiraceae; s__uncultured_bacterium_f_Lachnospiraceae	OTU341	0	118	18	1	73	1	0	0	0	0	33	12	1	0	6	2	74	0	10	9	0	1	40	0
k__Bacteria; p__Bacteroidetes; c__Bacteroidia; o__Bacteroidales; f__Bacteroidaceae; g__Bacteroides; s__Bacteroides_sp	OTU3414	0	0	0	1	2	0	13	0	0	6	0	0	0	21	0	8	5	1	2	7	2	6	0	11
k__Bacteria; p__Firmicutes; c__Erysipelotrichia; o__Erysipelotrichales; f__Erysipelotrichaceae; g__uncultured_bacterium_f_Erysipelotrichaceae; s__uncultured_bacterium_f_Erysipelotrichaceae	OTU342	2	29	6	4	1	0	5	4	0	0	61	0	0	0	2	0	0	0	1	16	0	0	2	0
k__Bacteria; p__Firmicutes; c__Clostridia; o__Clostridiales; f__Ruminococcaceae; g__Ruminococcaceae_UCG-013; s__uncultured_bacterium_g_Ruminococcaceae_UCG-013	OTU343	0	1	0	1	0	0	0	0	25	0	6	12	67	23	11	7	3	0	0	8	2	4	0	2
k__Bacteria; p__Firmicutes; c__Clostridia; o__Clostridiales; f__Ruminococcaceae; g__uncultured_bacterium_f_Ruminococcaceae; s__uncultured_bacterium_f_Ruminococcaceae	OTU344	0	32	46	13	0	6	28	1	2	86	10	11	29	0	8	8	0	0	2	0	1	0	2	5
k__Bacteria; p__Firmicutes; c__Clostridia; o__Clostridiales; f__Ruminococcaceae; g__Ruminococcaceae_UCG-005; s__uncultured_bacterium_g_Ruminococcaceae_UCG-005	OTU345	1	2	0	1	43	1	1	0	2	0	7	0	9	0	0	20	0	6	1	1	0	79	50	0
k__Bacteria; p__Proteobacteria; c__Alphaproteobacteria; o__Rhodospirillales; f__uncultured_bacterium_o_Rhodospirillales; g__uncultured_bacterium_o_Rhodospirillales; s__uncultured_bacterium_o_Rhodospirillales	OTU346	2	1	0	3	0	29	0	0	3	0	40	0	13	4	11	0	2	0	5	0	0	0	5	7
k__Bacteria; p__Bacteroidetes; c__Bacteroidia; o__Bacteroidales; f__uncultured_bacterium_o_Bacteroidales; g__uncultured_bacterium_o_Bacteroidales; s__uncultured_bacterium_o_Bacteroidales	OTU3461	1	11	0	3	21	4	0	14	0	4	1	0	0	0	0	0	0	9	3	2	4	0	27	0
k__Bacteria; p__Bacteroidetes; c__Bacteroidia; o__Bacteroidales; f__Prevotellaceae; g__Prevotellaceae_UCG-001; s__uncultured_bacterium_g_Prevotellaceae_UCG-001	otu347																0	0	145	0	0	0	0	0	0
k__Bacteria; p__Firmicutes; c__Clostridia; o__Clostridiales; f__Ruminococcaceae; g__Anaerofilum; s__uncultured_bacterium_g_Anaerofilum	OTU348	26	20	5	31	5	27	4	12	46	9	4	21	36	7	21	31	6	5	20	19	12	13	11	11
k__Bacteria; p__Firmicutes; c__Clostridia; o__Clostridiales; f__Christensenellaceae; g__Christensenellaceae_R-7_group; s__bacterium_enrichment_culture_clone_RB7c	OTU349	27	20	6	5	1	5	10	0	20	0	2	2	1	10	14	11	0	5	9	4	1	4	8	0
k__Bacteria; p__Bacteroidetes; c__Bacteroidia; o__Bacteroidales; f__uncultured_bacterium_o_Bacteroidales; g__uncultured_bacterium_o_Bacteroidales; s__uncultured_bacterium_o_Bacteroidales	OTU35	10	711	6	530	2	0	1	1	5	0	3	0	4934	0	1	12	0	174	0	1	513	7	0	3
k__Bacteria; p__Firmicutes; c__Clostridia; o__Clostridiales; f__Lachnospiraceae; g__uncultured_bacterium_f_Lachnospiraceae; s__uncultured_bacterium_f_Lachnospiraceae	OTU350	0	0	0	69	0	0	0	0	0	123	0	0	0	0	0	1	0	2	7	40	1	0	45	0
k__Bacteria; p__Firmicutes; c__Clostridia; o__Clostridiales; f__Clostridiales_vadinBB60_group; g__uncultured_bacterium_f_Clostridiales_vadinBB60_group; s__uncultured_bacterium_f_Clostridiales_vadinBB60_group	OTU351	8	28	0	6	0	5	6	21	43	1	0	11	103	9	16	13	3	0	2	1	12	2	3	1
k__Bacteria; p__Firmicutes; c__Clostridia; o__Clostridiales; f__Ruminococcaceae; g__Ruminococcaceae_UCG-014; s__uncultured_bacterium_g_Ruminococcaceae_UCG-014	OTU352	8	0	0	29	5	30	0	1	76	0	6	54	5	28	29	37	5	5	6	13	0	15	25	2
k__Bacteria; p__Bacteroidetes; c__Bacteroidia; o__Bacteroidales; f__Rikenellaceae; g__Rikenellaceae_RC9_gut_group; s__uncultured_bacterium_g_Rikenellaceae_RC9_gut_group	OTU3526	0	0	0	5	11	0	1	1	0	1	4	10	4	6	5	47	1	0	2	2	0	1	4	6
k__Bacteria; p__Spirochaetes; c__Spirochaetia; o__Spirochaetales; f__Spirochaetaceae; g__Sphaerochaeta; s__uncultured_bacterium_g_Sphaerochaeta	OTU353	6	12	27	6	2	2	4	8	0	0	4	4	1	0	7	0	2	2	0	1	22	13	0	0
k__Bacteria; p__Spirochaetes; c__Spirochaetia; o__Spirochaetales; f__Spirochaetaceae; g__Sphaerochaeta; s__uncultured_bacterium_g_Sphaerochaeta	OTU354	2	10	0	0	1	4	4	1	0	1	0	3	0	0	0	1	0	10	1	0	2	1	8	4
k__Bacteria; p__Firmicutes; c__Clostridia; o__Clostridiales; f__Ruminococcaceae; g__Ruminococcus_1; s__uncultured_bacterium_g_Ruminococcus_1	OTU355	12	14	0	8	1	13	12	0	6	4	31	3	22	22	65	56	2	2	8	10	1	2	4	0
k__Bacteria; p__Bacteroidetes; c__Bacteroidia; o__Bacteroidales; f__Prevotellaceae; g__uncultured_bacterium_f_Prevotellaceae; s__uncultured_bacterium_f_Prevotellaceae	OTU356	9	0	2	2	0	0	3	0	0	0	5	78	0	175	11	2	27	17	39	0	4	13	0	0
k__Bacteria; p__Firmicutes; c__Clostridia; o__Clostridiales; f__Family_XIII; g__Family_XIII_UCG-001; s__uncultured_bacterium_g_Family_XIII_UCG-001	OTU357	3	7	26	16	20	11	8	15	8	12	12	5	10	7	8	6	4	10	5	4	4	11	10	6
k__Bacteria; p__Bacteroidetes; c__Bacteroidia; o__Bacteroidales; f__uncultured_bacterium_o_Bacteroidales; g__uncultured_bacterium_o_Bacteroidales; s__uncultured_bacterium_o_Bacteroidales	OTU358	13	5	3	0	0	54	2	18	0	0	6	0	10	0	7	0	3	15	8	4	70	47	4	0
k__Bacteria; p__Firmicutes; c__Clostridia; o__Clostridiales; f__Clostridiales_vadinBB60_group; g__uncultured_bacterium_f_Clostridiales_vadinBB60_group; s__uncultured_bacterium_f_Clostridiales_vadinBB60_group	OTU359	1	3	18	0	5	5	0	0	15	22	1	23	17	1	7	4	0	2	11	3	0	2	8	5
k__Bacteria; p__Bacteroidetes; c__Bacteroidia; o__Bacteroidales; f__Rikenellaceae; g__uncultured_bacterium_f_Rikenellaceae; s__uncultured_bacterium_f_Rikenellaceae	OTU3597	1	2	5	0	0	10	1	2	2	1	1	47	0	5	0	2	5	3	5	7	0	0	2	3
k__Bacteria; p__Bacteroidetes; c__Bacteroidia; o__Bacteroidales; f__uncultured_bacterium_o_Bacteroidales; g__uncultured_bacterium_o_Bacteroidales; s__uncultured_bacterium_o_Bacteroidales	OTU36	168	5	0	27	21	214	16	45	899	41	1	74	0	102	126	187	16	84	23	19	36	5	94	147
k__Bacteria; p__Firmicutes; c__Clostridia; o__Clostridiales; f__Ruminococcaceae; g__Ruminiclostridium_9; s__uncultured_bacterium_g_Ruminiclostridium_9	OTU360	2	6	11	14	26	15	18	28	16	1	20	0	9	11	3	6	12	17	3	11	3	39	26	5
k__Bacteria; p__Firmicutes; c__Clostridia; o__Clostridiales; f__Lachnospiraceae; g__uncultured_bacterium_f_Lachnospiraceae; s__uncultured_bacterium_f_Lachnospiraceae	OTU3600	16	22	171	26	10	27	16	40	5	22	31	22	12	13	5	16	5	9	7	12	9	20	11	5
k__Bacteria; p__Firmicutes; c__Clostridia; o__Clostridiales; f__Christensenellaceae; g__Christensenellaceae_R-7_group; s__uncultured_bacterium_g_Christensenellaceae_R-7_group	OTU361	8	8	6	8	6	13	21	6	8	0	12	5	27	8	84	14	4	5	9	3	16	1	1	0
k__Bacteria; p__Firmicutes; c__Clostridia; o__DTU014; f__uncultured_bacterium_o_DTU014; g__uncultured_bacterium_o_DTU014; s__uncultured_bacterium_o_DTU014	OTU362	23	23	8	6	2	16	10	5	6	0	9	2	3	18	30	13	6	8	9	14	3	16	7	4
k__Bacteria; p__Firmicutes; c__Clostridia; o__Clostridiales; f__Clostridiales_vadinBB60_group; g__uncultured_bacterium_f_Clostridiales_vadinBB60_group; s__uncultured_bacterium_f_Clostridiales_vadinBB60_group	OTU363	12	5	54	3	0	2	14	1	16	2	3	0	6	3	12	14	0	1	4	3	4	0	1	0
k__Bacteria; p__Firmicutes; c__Clostridia; o__Clostridiales; f__Clostridiales_vadinBB60_group; g__uncultured_bacterium_f_Clostridiales_vadinBB60_group; s__uncultured_bacterium_f_Clostridiales_vadinBB60_group	OTU364	5	10	6	5	6	1	30	4	21	7	11	9	16	25	6	12	2	1	8	14	9	20	3	7
k__Bacteria; p__Bacteroidetes; c__Bacteroidia; o__Bacteroidales; f__Bacteroidaceae; g__Bacteroides; s__uncultured_bacterium_g_Bacteroides	OTU365	0	4	29	160	1	0	0	0	0	0	0	0	0	0	16	0	0	1	0	1	17	2	0	0
k__Bacteria; p__Bacteroidetes; c__Bacteroidia; o__Bacteroidales; f__Prevotellaceae; g__Prevotellaceae_UCG-001; s__uncultured_bacterium_g_Prevotellaceae_UCG-001	otu366									0	1	0	0	0	0	0	1	0	0	0	0	1	195	0	0
k__Bacteria; p__Firmicutes; c__Clostridia; o__Clostridiales; f__Lachnospiraceae; g__Blautia; s__uncultured_bacterium_g_Blautia	OTU367	3	15	44	8	23	1	17	5	8	5	4	25	40	12	10	1	2	1	5	4	11	10	10	5
k__Bacteria; p__Firmicutes; c__Clostridia; o__Clostridiales; f__Ruminococcaceae; g__uncultured_bacterium_f_Ruminococcaceae; s__uncultured_bacterium_f_Ruminococcaceae	OTU368	10	43	4	26	4	8	7	1	9	0	11	9	19	37	97	31	3	11	16	11	14	16	3	3
k__Bacteria; p__Firmicutes; c__Clostridia; o__Clostridiales; f__Family_XIII; g__[Eubacterium]_nodatum_group; s__uncultured_bacterium_g_[Eubacterium]_nodatum_group	OTU369	0	7	11	1	17	0	1	10	0	0	25	0	0	0	0	0	0	48	3	25	0	7	21	0
k__Bacteria; p__Firmicutes; c__Clostridia; o__Clostridiales; f__Ruminococcaceae; g__Oscillibacter; s__uncultured_bacterium_g_Oscillibacter	OTU37	194	192	224	194	321	219	275	329	357	254	145	149	69	205	113	208	137	167	126	220	93	310	252	175
k__Bacteria; p__Bacteroidetes; c__Bacteroidia; o__Bacteroidales; f__uncultured_bacterium_o_Bacteroidales; g__uncultured_bacterium_o_Bacteroidales; s__uncultured_bacterium_o_Bacteroidales	OTU370	0	31	18	3	96	1	48	9								0	22	15	25	5	22	0	93	50
k__Bacteria; p__Proteobacteria; c__Deltaproteobacteria; o__Desulfovibrionales; f__Desulfovibrionaceae; g__Lawsonia; s__uncultured_bacterium_g_Lawsonia	OTU371	0	82	0	0	0	0	0	0	0	1	3	0	15	0	0	0	18	0	0	0	0	0	53	0
k__Bacteria; p__Proteobacteria; c__Gammaproteobacteria; o__Pseudomonadales; f__Moraxellaceae; g__Acinetobacter; s__uncultured_bacterium_g_Acinetobacter	OTU372	2	5	5	1	0	2	3	2	4	6	15	8	4	9	3	3	12	4	15	6	18	2	3	7
k__Bacteria; p__Firmicutes; c__Clostridia; o__Clostridiales; f__Clostridiales_vadinBB60_group; g__uncultured_bacterium_f_Clostridiales_vadinBB60_group; s__uncultured_bacterium_f_Clostridiales_vadinBB60_group	OTU373	21	5	2	6	3	5	5	0	43	39	14	32	33	6	3	67	3	4	36	5	2	2	6	2
k__Bacteria; p__Firmicutes; c__Bacilli; o__Lactobacillales; f__Enterococcaceae; g__Enterococcus; s__uncultured_bacterium_g_Enterococcus	OTU374	0	0	75	6	45	1	0	4	0	6	2	9	4	2	4	1	17	74	1	2	46	21	2	2
k__Bacteria; p__Firmicutes; c__Clostridia; o__Clostridiales; f__Lachnospiraceae; g__uncultured_bacterium_f_Lachnospiraceae; s__uncultured_bacterium_f_Lachnospiraceae	OTU3745	17	13	58	12	5	17	5	21	34	19	2	1	2	6	0	1	10	19	4	0	4	26	9	1
k__Bacteria; p__Proteobacteria; c__Alphaproteobacteria; o__Rhodospirillales; f__uncultured_bacterium_o_Rhodospirillales; g__uncultured_bacterium_o_Rhodospirillales; s__uncultured_bacterium_o_Rhodospirillales	OTU375	3	1	4	5	4	3	13	18	1	1	7	7	7	131	0	15	0	1	0	11	11	8	8	1
k__Bacteria; p__Firmicutes; c__Clostridia; o__Clostridiales; f__Clostridiales_vadinBB60_group; g__uncultured_bacterium_f_Clostridiales_vadinBB60_group; s__uncultured_bacterium_f_Clostridiales_vadinBB60_group	OTU376	1	12	77	5	33	10	11	0	6	23	5	8	21	5	38	31	1	16	5	5	0	5	13	40
k__Bacteria; p__Firmicutes; c__Erysipelotrichia; o__Erysipelotrichales; f__Erysipelotrichaceae; g__uncultured_bacterium_f_Erysipelotrichaceae; s__uncultured_bacterium_f_Erysipelotrichaceae	OTU377	5	14	6	26	0	3	0	16	12	3	1	2	2	12	12	10	0	1	6	2	15	9	1	1
k__Bacteria; p__Firmicutes; c__Clostridia; o__Clostridiales; f__Ruminococcaceae; g__uncultured_bacterium_f_Ruminococcaceae; s__uncultured_bacterium_f_Ruminococcaceae	OTU378	4	5	4	8	13	13	3	20	6	8	6	14	4	0	7	7	4	5	0	5	3	11	8	6
k__Bacteria; p__Firmicutes; c__Clostridia; o__Clostridiales; f__Ruminococcaceae; g__uncultured_bacterium_f_Ruminococcaceae; s__uncultured_bacterium_f_Ruminococcaceae	OTU3785	13	1	5	5	6	5	1	5	49	37	4	7	3	11	0	2	2	1	3	3	1	3	1	1
k__Bacteria; p__Bacteroidetes; c__Bacteroidia; o__Bacteroidales; f__Bacteroidaceae; g__Bacteroides; s__Bacteroides_sp	OTU3787	7	7	0	17	5	1	12	2	23	1	2	14	1	3	4	8	6	37	1	9	5	13	8	1
k__Bacteria; p__Firmicutes; c__Clostridia; o__Clostridiales; f__Ruminococcaceae; g__uncultured_bacterium_f_Ruminococcaceae; s__uncultured_bacterium_f_Ruminococcaceae	OTU379	0	4	5	13	8	0	6	0	32	26	3	3	6	3	6	6	7	1	6	5	4	15	8	4
k__Bacteria; p__Firmicutes; c__Clostridia; o__Clostridiales; f__Ruminococcaceae; g__Ruminococcaceae_UCG-005; s__uncultured_bacterium_g_Ruminococcaceae_UCG-005	OTU38	179	391	20	318	278	59	197	8	221	7	259	217	154	498	37	612	27	97	129	66	33	185	57	59
k__Bacteria; p__Bacteroidetes; c__Bacteroidia; o__Bacteroidales; f__Rikenellaceae; g__Rikenellaceae_RC9_gut_group; s__uncultured_bacterium_g_Rikenellaceae_RC9_gut_group	OTU380	0	0	6	29	1	0	587	0	2	0	22	0	12	0	2	0	0	3	23	10	5	0	3	0
k__Bacteria; p__Firmicutes; c__Bacilli; o__Lactobacillales; f__Lactobacillaceae; g__Lactobacillus; s__uncultured_bacterium_g_Lactobacillus	OTU381	0	1	3	2	6	1	0	0	0	86	3	31	0	2	0	0	4	33	0	2	2	22	0	28
k__Bacteria; p__Bacteroidetes; c__Bacteroidia; o__Bacteroidales; f__Bacteroidaceae; g__Bacteroides; s__Bacteroides_sp	OTU3816	8	1	0	1	2	1	5	5	18	0	2	8	0	14	0	3	10	10	4	13	11	34	9	10
k__Bacteria; p__Firmicutes; c__Clostridia; o__Clostridiales; f__Ruminococcaceae; g__Ruminococcaceae_UCG-010; s__uncultured_bacterium_g_Ruminococcaceae_UCG-010	OTU382	6	15	7	17	0	2	5	2	7	10	8	4	11	2	2	10	2	22	3	3	0	8	5	10
k__Bacteria; p__Tenericutes; c__Mollicutes; o__Mollicutes_RF39; f__uncultured_bacterium_o_Mollicutes_RF39; g__uncultured_bacterium_o_Mollicutes_RF39; s__uncultured_bacterium_o_Mollicutes_RF39	OTU383	3	8	2	16	11	2	8	17	60	0	4	0	2	2	6	8	1	6	11	6	0	3	8	0
k__Bacteria; p__Bacteroidetes; c__Bacteroidia; o__Bacteroidales; f__Rikenellaceae; g__Rikenellaceae_RC9_gut_group; s__uncultured_bacterium_g_Rikenellaceae_RC9_gut_group	OTU384	10	75	6	4	18	26	4	31	35	0	14	13	4	6	10	2	5	1	53	1	1	22	5	4
k__Bacteria; p__Firmicutes; c__Clostridia; o__Clostridiales; f__Ruminococcaceae; g__Faecalibacterium; s__uncultured_bacterium_g_Faecalibacterium	OTU3840	61	45	38	11	245	0	2	43	28	31	52	5	32	186	1	1	27	20	4	21	15	18	90	9
k__Bacteria; p__Actinobacteria; c__Coriobacteriia; o__Coriobacteriales; f__Eggerthellaceae; g__Enterorhabdus; s__uncultured_bacterium_g_Enterorhabdus	OTU385	8	0	4	0	2	24	0	10	22	3	2	6	1	2	1	3	7	0	14	4	14	9	1	0
k__Bacteria; p__Firmicutes; c__Erysipelotrichia; o__Erysipelotrichales; f__Erysipelotrichaceae; g__Catenisphaera; s__uncultured_bacterium_g_Catenisphaera	OTU386	2	1	21	5	1	1	0	1	3	0	1	8	2	0	1	3	2	9	3	20	0	3	4	0
k__Bacteria; p__Bacteroidetes; c__Bacteroidia; o__Bacteroidales; f__Bacteroidaceae; g__Bacteroides; s__Bacteroides_salanitronis_DSM_18170	OTU3860	326	1	1	0	1	0	0	0	1	455	1	0	0	0	0	2	2	1	0	49	0	2	1	1
k__Bacteria; p__Firmicutes; c__Clostridia; o__Clostridiales; f__Ruminococcaceae; g__uncultured_bacterium_f_Ruminococcaceae; s__uncultured_bacterium_f_Ruminococcaceae	OTU387	4	5	4	7	1	1	2	3	3	0	2	0	7	1	12	4	6	3	8	4	5	8	1	1
k__Bacteria; p__Bacteroidetes; c__Bacteroidia; o__Bacteroidales; f__Bacteroidaceae; g__Bacteroides; s__Bacteroides_gallinaceum	OTU3871	0	4	0	1	2	0	1	0	0	28	0	0	0	1	0	2	2	1	1	2	1	2	0	8
k__Bacteria; p__Firmicutes; c__Clostridia; o__Clostridiales; f__Clostridiales_vadinBB60_group; g__uncultured_bacterium_f_Clostridiales_vadinBB60_group; s__uncultured_bacterium_f_Clostridiales_vadinBB60_group	OTU388	8	5	7	24	6	6	2	7	5	24	0	2	29	10	13	10	0	2	23	5	3	5	4	47
k__Bacteria; p__Bacteroidetes; c__Bacteroidia; o__Bacteroidales; f__uncultured_bacterium_o_Bacteroidales; g__uncultured_bacterium_o_Bacteroidales; s__uncultured_bacterium_o_Bacteroidales	OTU3881	6	1	3	22	5	3	10	8	0	19	13	5	1	5	20	0	2	4	3	4	0	7	4	0
k__Bacteria; p__Firmicutes; c__Clostridia; o__Clostridiales; f__Ruminococcaceae; g__Ruminococcaceae_UCG-010; s__uncultured_bacterium_g_Ruminococcaceae_UCG-010	OTU389	19	3	166	17	2	1	0	0	8	0	22	1	25	2	0	18	3	3	2	3	3	1	1	0
k__Bacteria; p__Bacteroidetes; c__Bacteroidia; o__Bacteroidales; f__Bacteroidaceae; g__Bacteroides; s__Bacteroides_salanitronis_DSM_18170	OTU3897	3	0	69	11	11	0	11	2	4	33	0	1	1	2	0	2	1	22	0	4	1	2	1	0
k__Bacteria; p__Epsilonbacteraeota; c__Campylobacteria; o__Campylobacterales; f__Helicobacteraceae; g__Helicobacter; s__uncultured_bacterium_g_Helicobacter	OTU39	6	83	12	19	13	1	89	8	15	796	17	107	175	12	32	362	48	9	46	57	7	163	383	63
k__Bacteria; p__Firmicutes; c__Clostridia; o__Clostridiales; f__Clostridiales_vadinBB60_group; g__uncultured_bacterium_f_Clostridiales_vadinBB60_group; s__uncultured_bacterium_f_Clostridiales_vadinBB60_group	OTU390	2	0	0	11	0	0	0	3	0	37	7	58	6	1	0	1	0	2	30	0	2	0	5	4
k__Bacteria; p__Firmicutes; c__Clostridia; o__Clostridiales; f__Ruminococcaceae; g__uncultured_bacterium_f_Ruminococcaceae; s__uncultured_bacterium_f_Ruminococcaceae	OTU391	1	14	2	18	0	4	4	4	2	1	3	8	2	7	2	11	0	4	0	4	4	4	1	1
k__Bacteria; p__Firmicutes; c__Clostridia; o__Clostridiales; f__Lachnospiraceae; g__uncultured_bacterium_f_Lachnospiraceae; s__uncultured_bacterium_f_Lachnospiraceae	OTU392	9	1	16	14	3	5	0	21	2	2	3	3	0	3	0	6	3	4	5	4	5	12	6	2
k__Bacteria; p__Firmicutes; c__Clostridia; o__Clostridiales; f__Ruminococcaceae; g__Ruminococcaceae_UCG-005; s__uncultured_bacterium_g_Ruminococcaceae_UCG-005	OTU393	4	5	3	3	2	6	3	8	4	4	8	4	0	7	1	10	2	8	4	3	2	16	10	2
k__Bacteria; p__Firmicutes; c__Clostridia; o__Clostridiales; f__Ruminococcaceae; g__Ruminococcaceae_UCG-009; s__uncultured_bacterium_g_Ruminococcaceae_UCG-009	OTU394	4	3	3	6	7	8	6	10	0	4	4	6	0	7	2	8	1	13	1	5	2	3	6	11
k__Bacteria; p__Firmicutes; c__Clostridia; o__Clostridiales; f__Ruminococcaceae; g__Ruminococcaceae_UCG-014; s__uncultured_bacterium_g_Ruminococcaceae_UCG-014	OTU395	1	5	0	4	17	0	12	0	12	1	1	20	5	9	3	1	2	0	13	5	0	8	0	5
k__Bacteria; p__Bacteroidetes; c__Bacteroidia; o__Bacteroidales; f__Bacteroidaceae; g__Bacteroides; s__uncultured_bacterium_g_Bacteroides	OTU3958	0	0	7	6	6	0	2	2	6	29	4	2	2	0	0	1	1	3	0	1	0	3	0	1
k__Bacteria; p__Firmicutes; c__Clostridia; o__Clostridiales; f__Lachnospiraceae; g__Tyzzerella_3; s__uncultured_bacterium_g_Tyzzerella_3	OTU396	0	42	0	1	17	6	0	1	0	0	2	3	0	0	10	2	17	0	1	0	2	0	10	0
k__Bacteria; p__Bacteroidetes; c__Bacteroidia; o__Bacteroidales; f__Barnesiellaceae; g__Barnesiella; s__uncultured_bacterium_g_Barnesiella	OTU3967	0	2	0	1	2	0	0	1	1	21	0	0	0	0	74	0	0	0	0	0	0	0	0	0
k__Bacteria; p__Firmicutes; c__Clostridia; o__Clostridiales; f__Ruminococcaceae; g__Ruminococcaceae_UCG-014; s__uncultured_bacterium_g_Ruminococcaceae_UCG-014	OTU397	0	0	0	2	17	12	2	4	17	0	10	0	56	10	6	31	14	2	0	4	3	29	8	15
k__Bacteria; p__Bacteroidetes; c__Bacteroidia; o__Bacteroidales; f__Bacteroidaceae; g__Bacteroides; s__Bacteroides_gallinaceum	OTU3970	0	1	0	0	1	1	3	0	0	40	1	0	0	8	0	13	2	1	6	1	3	1	1	21
k__Bacteria; p__Cyanobacteria; c__Melainabacteria; o__Gastranaerophilales; f__uncultured_bacterium_o_Gastranaerophilales; g__uncultured_bacterium_o_Gastranaerophilales; s__uncultured_bacterium_o_Gastranaerophilales	OTU398	4	3	4	2	1	22	11	0	3	9	4	1	4	208	3	13	5	0	15	12	3	20	1	0
k__Bacteria; p__Firmicutes; c__Clostridia; o__Clostridiales; f__Ruminococcaceae; g__Ruminococcus_1; s__uncultured_bacterium_g_Ruminococcus_1	OTU399	5	3	7	0	11	9	3	15	2	0	8	15	32	2	0	5	4	5	0	1	1	0	3	4
k__Bacteria; p__Proteobacteria; c__Deltaproteobacteria; o__Desulfovibrionales; f__Desulfovibrionaceae; g__Desulfovibrio; s__uncultured_bacterium_g_Desulfovibrio	OTU4	80	50	659	1239	579	158	170	552	0	3226	734	714	129	7	18	1	19	109	156	126	226	124	127	116
k__Bacteria; p__Bacteroidetes; c__Bacteroidia; o__Bacteroidales; f__uncultured_bacterium_o_Bacteroidales; g__uncultured_bacterium_o_Bacteroidales; s__uncultured_bacterium_o_Bacteroidales	OTU40	783	78	4	56	6	1609	5	984	402	121	73	23	1	42	2	100	155	5	410	402	73	39	54	1
k__Bacteria; p__Firmicutes; c__Clostridia; o__Clostridiales; f__Family_XIII; g__Family_XIII_AD3011_group; s__uncultured_bacterium_g_Family_XIII_AD3011_group	OTU400	4	7	8	12	7	6	8	7	9	9	21	1	9	5	7	9	1	3	1	2	0	3	8	2
k__Bacteria; p__Bacteroidetes; c__Bacteroidia; o__Bacteroidales; f__uncultured_bacterium_o_Bacteroidales; g__uncultured_bacterium_o_Bacteroidales; s__uncultured_bacterium_o_Bacteroidales	OTU401	45	5	52	4	33	0	0	22	0	0	0	0	0	1	0	1	27	7	17	13	9	37	22	0
k__Bacteria; p__Firmicutes; c__Clostridia; o__Clostridiales; f__Ruminococcaceae; g__Butyricicoccus; s__uncultured_bacterium_g_Butyricicoccus	OTU402	27	140	0	23	3	18	2	1	17	0	6	0	2	14	3	23	3	6	1	14	1	25	12	0
k__Bacteria; p__Bacteroidetes; c__Bacteroidia; o__Bacteroidales; f__uncultured_bacterium_o_Bacteroidales; g__uncultured_bacterium_o_Bacteroidales; s__uncultured_bacterium_o_Bacteroidales	OTU4023	2	18	48	43	41	0	15	13	7	48	8	9	11	0	5	3	2	40	9	31	3	13	5	0
k__Bacteria; p__Proteobacteria; c__Deltaproteobacteria; o__Desulfovibrionales; f__Desulfovibrionaceae; g__uncultured_bacterium_f_Desulfovibrionaceae; s__uncultured_bacterium_f_Desulfovibrionaceae	OTU403	15	23	4	43	8	23	16	5	7	8	21	22	23	8	28	13	1	6	13	4	12	6	11	7
k__Bacteria; p__Bacteroidetes; c__Bacteroidia; o__Bacteroidales; f__Bacteroidaceae; g__Bacteroides; s__Bacteroides_salanitronis_DSM_18170	OTU4031	20	32	351	785	2	0	111	2	4	186	2	4	0	1	38	9	2	100	17	120	3	3	3	1
k__Bacteria; p__Firmicutes; c__Clostridia; o__Clostridiales; f__Lachnospiraceae; g__[Ruminococcus]_gauvreauii_group; s__bacterium_ic1296	OTU404	6	21	75	3	6	2	3	4	0	6	6	12	2	10	4	12	2	2	4	4	3	2	5	10
k__Bacteria; p__Actinobacteria; c__Coriobacteriia; o__Coriobacteriales; f__Eggerthellaceae; g__Enterorhabdus; s__uncultured_bacterium_g_Enterorhabdus	OTU405	9	1	4	1	0	29	0	4	11	1	1	3	0	5	1	1	10	0	5	5	17	9	1	0
k__Bacteria; p__Firmicutes; c__Clostridia; o__Clostridiales; f__Ruminococcaceae; g__uncultured_bacterium_f_Ruminococcaceae; s__uncultured_bacterium_f_Ruminococcaceae	OTU406	4	8	3	10	6	3	6	0	6	0	5	1	6	10	1	5	3	2	8	2	4	1	1	0
k__Bacteria; p__Firmicutes; c__Clostridia; o__Clostridiales; f__Ruminococcaceae; g__Ruminococcaceae_UCG-013; s__uncultured_bacterium_g_Ruminococcaceae_UCG-013	OTU407	2	7	0	5	7	1	4	2	18	17	10	4	2	17	0	9	12	15	3	11	9	5	8	15
k__Bacteria; p__Cyanobacteria; c__Melainabacteria; o__Gastranaerophilales; f__uncultured_bacterium_o_Gastranaerophilales; g__uncultured_bacterium_o_Gastranaerophilales; s__uncultured_bacterium_o_Gastranaerophilales	OTU408	7	1	1	2	1	5	4	3	2	17	4	0	0	49	1	8	5	2	10	4	21	3	2	22
k__Bacteria; p__Firmicutes; c__Clostridia; o__Clostridiales; f__Ruminococcaceae; g__Fournierella; s__uncultured_bacterium_g_Fournierella	OTU4088	0	2	0	1	11	2	0	5	0	0	22	13	1	0	5	1	29	4	4	2	0	0	24	1
k__Bacteria; p__Actinobacteria; c__Coriobacteriia; o__Coriobacteriales; f__Eggerthellaceae; g__Slackia; s__uncultured_bacterium_g_Slackia	OTU409	21	0	2	1	0	7	0	8	43	3	2	10	0	4	1	2	0	1	4	7	33	21	0	0
k__Bacteria; p__Firmicutes; c__Bacilli; o__Lactobacillales; f__Lactobacillaceae; g__Lactobacillus; s__uncultured_bacterium_g_Lactobacillus	OTU41	63	67	101	187	60	32	33	56	28	917	73	50	45	19	37	12	68	238	14	49	10	307	105	146
k__Bacteria; p__Cyanobacteria; c__Melainabacteria; o__Gastranaerophilales; f__uncultured_bacterium_o_Gastranaerophilales; g__uncultured_bacterium_o_Gastranaerophilales; s__uncultured_bacterium_o_Gastranaerophilales	OTU410	12	11	0	1	0	28	6	1	8	0	11	0	2	32	12	13	0	0	57	5	9	12	5	0
k__Bacteria; p__Firmicutes; c__Clostridia; o__Clostridiales; f__Ruminococcaceae; g__Ruminococcaceae_UCG-014; s__uncultured_bacterium_g_Ruminococcaceae_UCG-014	OTU411	41	23	1	6	0	0	0	0	0	0	0	0	0	3	14	12	0	0	0	3	0	1	0	0
k__Bacteria; p__Firmicutes; c__Negativicutes; o__Selenomonadales; f__Veillonellaceae; g__Veillonella; s__uncultured_bacterium_g_Veillonella	OTU412	0	0	2	0	16	0	0	0	0	7	4	0	1	2	0	0	3	0	0	0	10	0	0	0
k__Bacteria; p__Proteobacteria; c__Deltaproteobacteria; o__Desulfovibrionales; f__Desulfovibrionaceae; g__uncultured_bacterium_f_Desulfovibrionaceae; s__uncultured_bacterium_f_Desulfovibrionaceae	OTU413	7	0	6	2	3	2	1	8	3	15	30	26	17	1	2	5	0	4	0	1	24	6	0	3
k__Bacteria; p__Firmicutes; c__Clostridia; o__Clostridiales; f__Family_XIII; g__uncultured_bacterium_f_Family_XIII; s__uncultured_bacterium_f_Family_XIII	OTU414	4	10	3	8	10	7	18	25	3	9	14	17	13	3	24	10	3	3	9	6	11	12	6	2
k__Bacteria; p__Firmicutes; c__Clostridia; o__Clostridiales; f__Christensenellaceae; g__Christensenellaceae_R-7_group; s__uncultured_bacterium_g_Christensenellaceae_R-7_group	OTU4142	0	6	2	7	1	5	0	5	0	0	19	1	14	1	22	5	0	2	8	8	2	7	2	0
k__Bacteria; p__Firmicutes; c__Clostridia; o__Clostridiales; f__uncultured_bacterium_o_Clostridiales; g__uncultured_bacterium_o_Clostridiales; s__uncultured_bacterium_o_Clostridiales	OTU415	12	0	0	1	0	0	20	0	24	4	11	0	6	34	17	10	4	1	0	0	2	2	0	7
k__Bacteria; p__Firmicutes; c__Clostridia; o__Clostridiales; f__Ruminococcaceae; g__Oscillospira; s__uncultured_bacterium_g_Oscillospira	OTU416	0	2	1	0	1	0	4	0	0	0	15	0	23	4	39	3	0	0	2	1	14	1	2	0
k__Bacteria; p__Firmicutes; c__Clostridia; o__Clostridiales; f__Clostridiales_vadinBB60_group; g__uncultured_bacterium_f_Clostridiales_vadinBB60_group; s__uncultured_bacterium_f_Clostridiales_vadinBB60_group	OTU417	12	6	0	1	0	0	14	0	2	0	6	0	21	0	3	50	0	0	0	1	11	3	0	0
k__Bacteria; p__Bacteroidetes; c__Bacteroidia; o__Bacteroidales; f__uncultured_bacterium_o_Bacteroidales; g__uncultured_bacterium_o_Bacteroidales; s__uncultured_bacterium_o_Bacteroidales	OTU4177	0	10	11	11	51	2	19	2	1	6	3	4	0	3	4	8	0	4	23	20	0	4	4	7
k__Bacteria; p__Firmicutes; c__Clostridia; o__Clostridiales; f__Ruminococcaceae; g__uncultured_bacterium_f_Ruminococcaceae; s__uncultured_bacterium_f_Ruminococcaceae	OTU418	2	0	2	12	0	2	0	1	7	2	14	15	0	5	0	5	0	2	0	3	4	8	2	8
k__Bacteria; p__Firmicutes; c__Clostridia; o__Clostridiales; f__Lachnospiraceae; g__Roseburia; s__uncultured_bacterium_g_Roseburia	OTU419	5	2	0	9	3	9	2	0	0	2	30	4	4	46	0	0	4	1	0	0	0	3	6	12
k__Bacteria; p__Firmicutes; c__Clostridia; o__Clostridiales; f__Lachnospiraceae; g__GCA-900066575; s__uncultured_bacterium_g_GCA-900066575	OTU42	159	176	67	255	153	404	101	192	138	95	114	171	64	167	127	275	99	169	91	162	122	309	123	71
k__Bacteria; p__Bacteroidetes; c__Bacteroidia; o__Bacteroidales; f__Prevotellaceae; g__uncultured_bacterium_f_Prevotellaceae; s__uncultured_bacterium_f_Prevotellaceae	OTU420	0	5	0	0	10	17	0	0	6	1	17	3	0	5	0	1	38	2	6	0	0	106	155	13
k__Bacteria; p__Proteobacteria; c__Gammaproteobacteria; o__uncultured_bacterium_c_Gammaproteobacteria; f__uncultured_bacterium_c_Gammaproteobacteria; g__uncultured_bacterium_c_Gammaproteobacteria; s__uncultured_bacterium_c_Gammaproteobacteria	OTU421	1	0	3	2	0	5	0	22	3	1	0	2	1	1	0	0	11	12	1	18	0	18	2	8
k__Bacteria; p__Firmicutes; c__Clostridia; o__Clostridiales; f__Ruminococcaceae; g__Ruminococcaceae_UCG-005; s__uncultured_bacterium_g_Ruminococcaceae_UCG-005	OTU4210	9	11	1	0	7	0	0	0	1	0	9	5	5	9	7	10	0	4	6	5	5	3	5	1
k__Bacteria; p__Firmicutes; c__Clostridia; o__Clostridiales; f__Family_XIII; g__uncultured_bacterium_f_Family_XIII; s__uncultured_bacterium_f_Family_XIII	OTU423	11	2	4	0	0	0	2	0	0	0	1	0	112	4	6	1	0	1	1	0	1	0	0	0
k__Bacteria; p__Bacteroidetes; c__Bacteroidia; o__Bacteroidales; f__Rikenellaceae; g__Alistipes; s__uncultured_bacterium_g_Alistipes	OTU424	4	3	4	8	2	2	1	2	27	24	5	0	9	1	0	4	0	0	0	0	1	3	1	4
k__Bacteria; p__Firmicutes; c__Clostridia; o__Clostridiales; f__Ruminococcaceae; g__Anaerofilum; s__uncultured_bacterium_g_Anaerofilum	OTU425	29	6	0	5	0	0	0	7	3	1	48	27	4	0	0	6	0	0	0	0	1	0	2	6
k__Bacteria; p__Bacteroidetes; c__Bacteroidia; o__Bacteroidales; f__Bacteroidaceae; g__Bacteroides; s__uncultured_bacterium_g_Bacteroides	OTU4254	2	9	0	2	3	1	0	15	0	2	0	0	0	0	0	0	0	2	2	3	3	0	39	0
k__Bacteria; p__Bacteroidetes; c__Bacteroidia; o__Bacteroidales; f__Bacteroidaceae; g__Bacteroides; s__Bacteroides_caecigallinarum	OTU426	19	0	7	0	0	0	0	0	0	0	147	0	134	0	25	0	0	4	9	53	0	0	0	0
k__Bacteria; p__Firmicutes; c__Clostridia; o__Clostridiales; f__Ruminococcaceae; g__Oscillibacter; s__Oscillibacter_sp	OTU427	3	1	12	10	4	1	6	2	6	0	8	7	14	26	4	13	2	1	8	2	0	7	10	1
k__Bacteria; p__Bacteroidetes; c__Bacteroidia; o__Bacteroidales; f__Rikenellaceae; g__Rikenellaceae_RC9_gut_group; s__uncultured_bacterium_g_Rikenellaceae_RC9_gut_group	OTU428	0	0	0	0	0	0	0	1	0	1	0	313	0	0	0	0	29	0	0	0	0	24	0	68
k__Bacteria; p__Cyanobacteria; c__Melainabacteria; o__Gastranaerophilales; f__Candidatus_Gastranaerophilales_bacterium_Zag_111; g__uncultured_bacterium_f_Candidatus_Gastranaerophilales_bacterium_Zag_111; s__uncultured_bacterium_f_Candidatus_Gastranaerophilales_bacterium_Zag_111	otu429																0	0	2	0	0	0	0	0	133
k__Bacteria; p__Firmicutes; c__Clostridia; o__Clostridiales; f__Ruminococcaceae; g__uncultured_bacterium_f_Ruminococcaceae; s__uncultured_bacterium_f_Ruminococcaceae	OTU4292	10	5	1	7	0	4	2	4	4	6	4	0	3	1	2	5	4	6	0	1	1	4	5	0
k__Bacteria; p__Firmicutes; c__Clostridia; o__Clostridiales; f__Christensenellaceae; g__uncultured_bacterium_f_Christensenellaceae; s__uncultured_bacterium_f_Christensenellaceae	OTU43	0	5	315	0	0	0	0	0	0	1	4	2	0	4	3649	0	0	0	0	0	0	2	0	0
k__Bacteria; p__Bacteroidetes; c__Bacteroidia; o__Bacteroidales; f__Rikenellaceae; g__Rikenellaceae_RC9_gut_group; s__uncultured_bacterium_g_Rikenellaceae_RC9_gut_group	OTU430	14	15	90	11	0	30	4	6	1	0	15	0	4	2	0	0	12	3	4	8	1	9	0	13
k__Bacteria; p__Proteobacteria; c__Gammaproteobacteria; o__Xanthomonadales; f__Xanthomonadaceae; g__Stenotrophomonas; s__uncultured_bacterium_g_Stenotrophomonas	OTU431	4	0	23	10	3	4	3	4	14	4	2	3	6	2	2	5	13	1	13	6	16	0	0	3
k__Bacteria; p__Firmicutes; c__Clostridia; o__Clostridiales; f__Ruminococcaceae; g__Ruminococcaceae_UCG-014; s__uncultured_bacterium_g_Ruminococcaceae_UCG-014	OTU432	0	5	5	1	11	7	0	0	10	0	1	3	5	0	0	27	12	0	0	17	0	43	1	0
k__Bacteria; p__Firmicutes; c__Clostridia; o__Clostridiales; f__Lachnospiraceae; g__uncultured_bacterium_f_Lachnospiraceae; s__uncultured_bacterium_f_Lachnospiraceae	OTU433	7	2	9	0	8	2	1	33	0	105	5	11	0	0	0	0	0	19	5	14	1	5	0	0
k__Bacteria; p__Firmicutes; c__Clostridia; o__Clostridiales; f__Lachnospiraceae; g__uncultured_bacterium_f_Lachnospiraceae; s__uncultured_bacterium_f_Lachnospiraceae	OTU434	4	8	15	12	4	5	6	16	3	5	10	8	19	6	1	2	1	2	0	6	1	0	3	2
k__Bacteria; p__Cyanobacteria; c__Melainabacteria; o__Gastranaerophilales; f__Clostridium_sp._K4410.MGS-306; g__uncultured_bacterium_f_Clostridium_sp._K4410.MGS-306; s__uncultured_bacterium_f_Clostridium_sp._K4410.MGS-306	OTU435	1	0	1	4	0	0	32	13	1	30	1	0	0	3	4	0	1	2	2	3	2	9	0	1
k__Bacteria; p__Firmicutes; c__Clostridia; o__Clostridiales; f__Peptococcaceae; g__uncultured_bacterium_f_Peptococcaceae; s__uncultured_bacterium_f_Peptococcaceae	OTU436	4	3	18	7	0	2	2	0	2	13	7	4	2	1	1	9	4	4	6	4	9	2	3	1
k__Bacteria; p__Bacteroidetes; c__Bacteroidia; o__Bacteroidales; f__Prevotellaceae; g__Prevotellaceae_UCG-001; s__uncultured_bacterium_g_Prevotellaceae_UCG-001	OTU437	3	0	1	0	11	0	125	0	0	0	0	0	0	0	0
k__Bacteria; p__Firmicutes; c__Clostridia; o__Clostridiales; f__Clostridiaceae_1; g__Clostridium_sensu_stricto_1; s__uncultured_bacterium_g_Clostridium_sensu_stricto_1	OTU438	17	7	3	23	0	1	2	1	0	0	11	6	4	3	0	1	10	3	3	1	0	3	2	10
k__Bacteria; p__Firmicutes; c__Erysipelotrichia; o__Erysipelotrichales; f__Erysipelotrichaceae; g__Dielma; s__Traorella_massiliensis	OTU439	1	6	6	6	0	7	0	6	0	0	11	11	2	0	1	9	2	1	0	13	21	1	1	4
k__Bacteria; p__Verrucomicrobia; c__Verrucomicrobiae; o__Verrucomicrobiales; f__Akkermansiaceae; g__Akkermansia; s__uncultured_bacterium_g_Akkermansia	OTU44	20	40	1	7	1	56	4	0	115	0	23	102	28	15	7	174	15	6	37	18	1409	16	43	0
k__Bacteria; p__Firmicutes; c__Clostridia; o__Clostridiales; f__Ruminococcaceae; g__Candidatus_Soleaferrea; s__uncultured_bacterium_g_Candidatus_Soleaferrea	OTU440	1	9	2	0	1	3	0	1	2	1	3	4	2	5	3	6	4	6	3	5	13	3	8	6
k__Bacteria; p__Firmicutes; c__Clostridia; o__Clostridiales; f__Ruminococcaceae; g__Anaerotruncus; s__uncultured_bacterium_g_Anaerotruncus	OTU441	6	8	21	9	9	9	8	8	7	0	8	10	3	6	6	10	4	2	1	9	17	5	2	3
k__Bacteria; p__Firmicutes; c__Clostridia; o__Clostridiales; f__Ruminococcaceae; g__uncultured_bacterium_f_Ruminococcaceae; s__uncultured_bacterium_f_Ruminococcaceae	OTU4417	1	2	21	5	2	0	1	5	6	0	6	6	3	1	9	1	1	1	2	0	8	1	1	2
k__Bacteria; p__Firmicutes; c__Bacilli; o__Lactobacillales; f__Lactobacillaceae; g__Lactobacillus; s__uncultured_bacterium_g_Lactobacillus	OTU442	9	2	8	2	5	3	6	3	6	4	3	3	0	0	0	6	7	4	3	6	7	4	1	4
k__Bacteria; p__Proteobacteria; c__Alphaproteobacteria; o__Rhodospirillales; f__uncultured_bacterium_o_Rhodospirillales; g__uncultured_bacterium_o_Rhodospirillales; s__uncultured_bacterium_o_Rhodospirillales	OTU443	3	0	4	8	1	0	28	12	0	0	11	0	1	6	0	1	0	3	11	3	30	1	16	0
k__Bacteria; p__Firmicutes; c__Clostridia; o__Clostridiales; f__Ruminococcaceae; g__Ruminiclostridium_5; s__uncultured_bacterium_g_Ruminiclostridium_5	OTU444	12	6	21	6	2	3	3	5	11	4	12	4	1	6	6	10	3	9	1	1	1	6	9	9
k__Bacteria; p__Firmicutes; c__Bacilli; o__Lactobacillales; f__Leuconostocaceae; g__Weissella; s__uncultured_bacterium_g_Weissella	OTU445	1	0	23	12	8	19	2	2	35	12	5	6	3	13	2	7	7	2	20	27	12	12	6	5
k__Bacteria; p__Firmicutes; c__Clostridia; o__Clostridiales; f__Lachnospiraceae; g__uncultured_bacterium_f_Lachnospiraceae; s__uncultured_bacterium_f_Lachnospiraceae	OTU446	17	26	4	7	11	12	9	28	6	10	19	47	4	20	5	12	91	13	3	8	14	70	31	7
k__Bacteria; p__Proteobacteria; c__Gammaproteobacteria; o__Pseudomonadales; f__Moraxellaceae; g__Acinetobacter; s__uncultured_bacterium_g_Acinetobacter	OTU447	1	0	7	7	0	0	1	2	1	8	11	12	3	6	3	7	6	5	10	8	12	6	7	3
k__Bacteria; p__Firmicutes; c__Clostridia; o__Clostridiales; f__Ruminococcaceae; g__Fournierella; s__uncultured_bacterium_g_Fournierella	OTU4470	1	3	0	2	0	0	0	34	0	0	81	20	0	1	26	2	10	1	1	0	0	1	38	0
k__Bacteria; p__Firmicutes; c__Clostridia; o__Clostridiales; f__Peptococcaceae; g__uncultured_bacterium_f_Peptococcaceae; s__uncultured_bacterium_f_Peptococcaceae	OTU448	13	13	4	8	0	7	6	4	6	0	4	2	9	1	14	23	0	5	7	4	8	8	2	0
k__Bacteria; p__Bacteroidetes; c__Bacteroidia; o__Bacteroidales; f__Bacteroidaceae; g__Bacteroides; s__uncultured_bacterium_g_Bacteroides	OTU4491	74	69	0	25	1	6	19	32	17	0	24	0	50	0	40	9	19	24	6	39	14	5	16	0
k__Bacteria; p__Bacteroidetes; c__Bacteroidia; o__Bacteroidales; f__Prevotellaceae; g__Prevotellaceae_Ga6A1_group; s__uncultured_bacterium_g_Prevotellaceae_Ga6A1_group	OTU45	43	44	0	32	0	32	2	5	1	3	2643	2	101	6	2354	2	15	15	76	10	273	1266	9	0
k__Bacteria; p__Firmicutes; c__Clostridia; o__Clostridiales; f__Ruminococcaceae; g__GCA-900066225; s__uncultured_bacterium_g_GCA-900066225	OTU450	3	6	2	6	0	4	0	3	0	0	0	11	6	0	3	6	0	18	0	4	1	3	23	2
k__Bacteria; p__Bacteroidetes; c__Bacteroidia; o__Bacteroidales; f__uncultured_bacterium_o_Bacteroidales; g__uncultured_bacterium_o_Bacteroidales; s__uncultured_bacterium_o_Bacteroidales	OTU452	0	100	0	0	1	0	0	0	0	0	0	0	0	0	0	0	0	0	0	2	0	0	0	0
k__Bacteria; p__Bacteroidetes; c__Bacteroidia; o__Bacteroidales; f__Bacteroidaceae; g__Bacteroides; s__uncultured_bacterium_g_Bacteroides	OTU4537	17	29	41	40	70	41	22	62	31	17	9	7	4	11	31	37	7	108	73	13	26	11	24	35
k__Bacteria; p__Firmicutes; c__Clostridia; o__Clostridiales; f__uncultured_bacterium_o_Clostridiales; g__uncultured_bacterium_o_Clostridiales; s__uncultured_bacterium_o_Clostridiales	OTU454	5	4	16	2	7	0	7	3	14	7	0	0	1	1	3	2	1	0	2	10	4	6	4	0
k__Bacteria; p__Proteobacteria; c__Deltaproteobacteria; o__Desulfovibrionales; f__Desulfovibrionaceae; g__uncultured_bacterium_f_Desulfovibrionaceae; s__uncultured_bacterium_f_Desulfovibrionaceae	OTU457	1	3	0	0	0	0	0	0	1	0	15	0	88	0	0	1	0	0	4	0	16	0	0	0
k__Bacteria; p__Bacteroidetes; c__Bacteroidia; o__Bacteroidales; f__Bacteroidaceae; g__Bacteroides; s__uncultured_bacterium_g_Bacteroides	OTU458	0	0	0	0	0	0	0	0								0	198	0	0	0	0	0	0	0
k__Bacteria; p__Bacteroidetes; c__Bacteroidia; o__Bacteroidales; f__Prevotellaceae; g__uncultured_bacterium_f_Prevotellaceae; s__uncultured_bacterium_f_Prevotellaceae	otu459																0	0	0	0	167	0	0	0	0
k__Bacteria; p__Bacteroidetes; c__Bacteroidia; o__Bacteroidales; f__uncultured_bacterium_o_Bacteroidales; g__uncultured_bacterium_o_Bacteroidales; s__uncultured_bacterium_o_Bacteroidales	OTU46	45	55	71	65	91	89	11	182	281	644	51	1	8	29	16	25	87	98	18	105	20	75	36	187
k__Bacteria; p__Firmicutes; c__Clostridia; o__Clostridiales; f__Ruminococcaceae; g__Ruminococcaceae_V9D2013_group; s__uncultured_bacterium_g_Ruminococcaceae_V9D2013_group	OTU460	14	10	2	10	11	6	7	3	8	7	1	3	2	5	6	19	0	4	3	1	12	2	4	4
k__Bacteria; p__Firmicutes; c__Clostridia; o__Clostridiales; f__Ruminococcaceae; g__Angelakisella; s__uncultured_bacterium_g_Angelakisella	OTU461	0	5	3	8	2	5	7	17	3	6	1	3	0	0	0	2	3	3	1	2	1	2	4	2
k__Bacteria; p__Firmicutes; c__Clostridia; o__Clostridiales; f__Lachnospiraceae; g__uncultured_bacterium_f_Lachnospiraceae; s__uncultured_bacterium_f_Lachnospiraceae	OTU462	7	0	19	0	0	0	0	0	0	16	0	0	6	5	0	1	28	9	0	0	0	0	0	9
k__Bacteria; p__Firmicutes; c__Clostridia; o__Clostridiales; f__Ruminococcaceae; g__Ruminococcaceae_UCG-014; s__uncultured_bacterium_g_Ruminococcaceae_UCG-014	OTU463	11	0	0	7	0	2	3	0	0	0	12	0	19	0	32	10	7	2	16	0	1	2	3	0
k__Bacteria; p__Bacteroidetes; c__Bacteroidia; o__Bacteroidales; f__Muribaculaceae; g__uncultured_bacterium_f_Muribaculaceae; s__uncultured_bacterium_f_Muribaculaceae	OTU464	0	0	2	2	0	0	0	0	187	0	0	0	0	0	0
k__Bacteria; p__Firmicutes; c__Clostridia; o__Clostridiales; f__Ruminococcaceae; g__Ruminiclostridium_9; s__uncultured_bacterium_g_Ruminiclostridium_9	OTU4644	0	35	1	6	0	0	0	3	0	1	3	0	94	2	66	4	2	1	3	0	2	0	0	0
k__Bacteria; p__Firmicutes; c__Clostridia; o__Clostridiales; f__Clostridiales_vadinBB60_group; g__uncultured_bacterium_f_Clostridiales_vadinBB60_group; s__uncultured_bacterium_f_Clostridiales_vadinBB60_group	OTU4646	27	11	1	2	7	10	0	3	13	4	1	23	14	0	2	10	0	13	20	9	1	16	1	3
k__Bacteria; p__Tenericutes; c__Mollicutes; o__Mollicutes_RF39; f__Firmicutes_bacterium_CAG_822; g__uncultured_bacterium_f_Firmicutes_bacterium_CAG_822; s__uncultured_bacterium_f_Firmicutes_bacterium_CAG_822	OTU465	2	5	9	8	30	1	1	1	17	92	0	13	3	7	0	2	2	1	0	3	10	7	8	2
k__Bacteria; p__Firmicutes; c__Clostridia; o__Clostridiales; f__Christensenellaceae; g__Christensenellaceae_R-7_group; s__uncultured_bacterium_g_Christensenellaceae_R-7_group	OTU467	4	10	7	10	0	2	7	3	0	0	3	0	6	9	5	3	2	1	1	0	0	4	0	0
k__Bacteria; p__Proteobacteria; c__Gammaproteobacteria; o__Pseudomonadales; f__Moraxellaceae; g__Acinetobacter; s__uncultured_bacterium_g_Acinetobacter	OTU468	9	2	21	7	4	3	5	3	10	8	8	8	5	4	2	7	7	5	3	2	14	5	3	2
k__Bacteria; p__Bacteroidetes; c__Bacteroidia; o__Bacteroidales; f__Prevotellaceae; g__Prevotellaceae_UCG-001; s__uncultured_bacterium_g_Prevotellaceae_UCG-001	OTU47	124	42	97	0	15	75	51	20	0	100	1	2	3	0	0	1	1	9	8	3	7	34	125	0
k__Bacteria; p__Firmicutes; c__Clostridia; o__Clostridiales; f__Clostridiales_vadinBB60_group; g__uncultured_bacterium_f_Clostridiales_vadinBB60_group; s__uncultured_bacterium_f_Clostridiales_vadinBB60_group	OTU471	8	10	1	7	0	6	44	18	3	1	3	28	78	35	15	48	5	1	37	0	4	8	0	0
k__Bacteria; p__Firmicutes; c__Clostridia; o__Clostridiales; f__Defluviitaleaceae; g__Defluviitaleaceae_UCG-011; s__uncultured_bacterium_g_Defluviitaleaceae_UCG-011	OTU473	3	8	3	8	0	3	5	3	10	2	2	3	0	0	3	6	0	5	0	0	2	0	0	3
k__Bacteria; p__Firmicutes; c__Clostridia; o__Clostridiales; f__Lachnospiraceae; g__uncultured_bacterium_f_Lachnospiraceae; s__uncultured_bacterium_f_Lachnospiraceae	OTU475	1	14	0	3	0	0	2	3	0	0	9	3	6	1	33	8	1	2	1	1	0	1	15	6
k__Bacteria; p__Firmicutes; c__Clostridia; o__Clostridiales; f__Ruminococcaceae; g__Ruminococcaceae_UCG-014; s__uncultured_bacterium_g_Ruminococcaceae_UCG-014	OTU476	1	4	0	0	0	0	0	0	0	0	0	0	0	16	5	20	3	1	0	0	1	31	2	0
k__Bacteria; p__Proteobacteria; c__Deltaproteobacteria; o__Desulfovibrionales; f__Desulfovibrionaceae; g__Desulfovibrio; s__uncultured_bacterium_g_Desulfovibrio	OTU477	2	6	6	5	5	10	2	4	8	5	1	8	2	2	8	8	1	3	4	9	3	10	1	2
k__Bacteria; p__Firmicutes; c__Clostridia; o__Clostridiales; f__Ruminococcaceae; g__Ruminococcaceae_UCG-010; s__uncultured_bacterium_g_Ruminococcaceae_UCG-010	OTU478	4	5	16	14	8	4	12	6	7	8	6	1	1	1	10	2	0	14	2	12	1	2	5	6
k__Bacteria; p__Bacteroidetes; c__Bacteroidia; o__Bacteroidales; f__Prevotellaceae; g__uncultured_bacterium_f_Prevotellaceae; s__uncultured_bacterium_f_Prevotellaceae	OTU48	17	0	202	0	0	2	0	0	2	2	1	1	0	7	0	3	1	101	16	491	32	1354	48	1
k__Bacteria; p__Firmicutes; c__Clostridia; o__Clostridiales; f__Lachnospiraceae; g__uncultured_bacterium_f_Lachnospiraceae; s__uncultured_bacterium_f_Lachnospiraceae	OTU481	38	3	16	13	10	27	4	44	20	11	11	66	8	19	1	3	4	12	16	16	28	23	9	23
k__Bacteria; p__Firmicutes; c__Clostridia; o__Clostridiales; f__Ruminococcaceae; g__uncultured_bacterium_f_Ruminococcaceae; s__uncultured_bacterium_f_Ruminococcaceae	OTU488	9	8	3	7	18	6	0	9	0	3	8	8	4	1	7	7	3	6	1	8	7	8	9	6
k__Bacteria; p__Firmicutes; c__Clostridia; o__Clostridiales; f__Ruminococcaceae; g__uncultured_bacterium_f_Ruminococcaceae; s__uncultured_bacterium_f_Ruminococcaceae	OTU489	3	7	4	3	9	9	4	5	3	0	6	7	1	1	0	2	1	2	1	15	4	6	7	10
k__Bacteria; p__Firmicutes; c__Bacilli; o__Lactobacillales; f__Streptococcaceae; g__Lactococcus; s__uncultured_bacterium_g_Lactococcus	OTU49	116	83	91	59	95	86	87	129	50	93	144	105	37	101	60	58	82	32	90	78	88	53	37	47
k__Bacteria; p__Bacteroidetes; c__Bacteroidia; o__Bacteroidales; f__uncultured_bacterium_o_Bacteroidales; g__uncultured_bacterium_o_Bacteroidales; s__uncultured_bacterium_o_Bacteroidales	OTU4916	6	4	1	1	1	25	2	4	0	0	0	1	12	0	24	2	5	0	20	1	4	1	1	0
k__Bacteria; p__Tenericutes; c__Mollicutes; o__Mollicutes_RF39; f__uncultured_bacterium_o_Mollicutes_RF39; g__uncultured_bacterium_o_Mollicutes_RF39; s__uncultured_bacterium_o_Mollicutes_RF39	OTU4918	0	1	0	6	29	1	0	1	3	1	0	0	6	7	44	5	14	0	4	7	1	0	1	1
k__Bacteria; p__Firmicutes; c__Clostridia; o__Clostridiales; f__Christensenellaceae; g__Christensenellaceae_R-7_group; s__uncultured_bacterium_g_Christensenellaceae_R-7_group	OTU492	4	2	16	6	3	6	4	4	13	2	1	4	7	0	9	3	0	2	0	3	1	2	1	7
k__Bacteria; p__Proteobacteria; c__Gammaproteobacteria; o__Enterobacteriales; f__Enterobacteriaceae; g__Plesiomonas; s__uncultured_bacterium_g_Plesiomonas	OTU494	0	0	0	2	0	40	2	14	30	0	0	8	0	1	1	0	0	1	0	25	0	24	0	0
k__Bacteria; p__Bacteroidetes; c__Bacteroidia; o__Bacteroidales; f__Bacteroidaceae; g__Bacteroides; s__uncultured_bacterium_g_Bacteroides	OTU4948	1	4	0	0	0	0	0	1	0	0	57	0	4	0	88	0	0	0	0	0	4	3	0	0
k__Bacteria; p__Proteobacteria; c__Alphaproteobacteria; o__Rhodospirillales; f__uncultured_bacterium_o_Rhodospirillales; g__uncultured_bacterium_o_Rhodospirillales; s__uncultured_bacterium_o_Rhodospirillales	OTU495	0	0	0	0	0	1	0	0	5	0	2	0	9	0	0	3	1	2	1	0	16	0	0	83
k__Bacteria; p__Firmicutes; c__Clostridia; o__Clostridiales; f__Ruminococcaceae; g__Ruminococcaceae_UCG-013; s__uncultured_bacterium_g_Ruminococcaceae_UCG-013	OTU496	12	8	4	11	8	8	12	15	1	8	4	0	8	1	11	4	1	4	9	0	8	8	5	3
k__Bacteria; p__Bacteroidetes; c__Bacteroidia; o__Bacteroidales; f__Prevotellaceae; g__Prevotellaceae_UCG-001; s__uncultured_bacterium_g_Prevotellaceae_UCG-001	OTU497	0	0	0	0	0	8	25	3	0	5	0	0	0	0	0	0	0	0	0	0	14	0	0	0
k__Bacteria; p__Firmicutes; c__Clostridia; o__Clostridiales; f__Ruminococcaceae; g__Anaerotruncus; s__uncultured_bacterium_g_Anaerotruncus	OTU498	2	2	0	5	7	1	9	5	3	1	6	10	3	6	4	5	2	3	1	2	1	7	2	3
k__Bacteria; p__Bacteroidetes; c__Bacteroidia; o__Bacteroidales; f__Bacteroidaceae; g__Bacteroides; s__Bacteroides_caecicola	OTU5	7	591	1581	59	2221	3	2624	2836	1	644	825	3	71	83	84	11	841	586	6	198	5	104	4179	2390
k__Bacteria; p__Bacteroidetes; c__Bacteroidia; o__Bacteroidales; f__uncultured_bacterium_o_Bacteroidales; g__uncultured_bacterium_o_Bacteroidales; s__uncultured_bacterium_o_Bacteroidales	OTU50	112	129	10	89	133	531	2	111	0	1	156	401	85	242	92	52	115	116	298	198	258	320	89	0
k__Bacteria; p__Firmicutes; c__Clostridia; o__Clostridiales; f__Peptococcaceae; g__Peptococcus; s__uncultured_bacterium_g_Peptococcus	OTU503	1	10	22	0	1	0	0	20	34	4	10	29	10	24	1	0	0	12	7	9	0	2	19	5
k__Bacteria; p__Firmicutes; c__Clostridia; o__Clostridiales; f__Christensenellaceae; g__Christensenellaceae_R-7_group; s__uncultured_bacterium_g_Christensenellaceae_R-7_group	OTU5033	0	9	0	24	0	0	0	0	0	0	0	0	0	5	53	10	0	0	0	6	0	0	0	0
k__Bacteria; p__Firmicutes; c__Clostridia; o__Clostridiales; f__Clostridiales_vadinBB60_group; g__uncultured_bacterium_f_Clostridiales_vadinBB60_group; s__uncultured_bacterium_f_Clostridiales_vadinBB60_group	OTU504	4	6	26	21	2	0	1	4	5	5	2	0	1	9	0	3	0	2	2	0	0	2	5	6
k__Bacteria; p__Proteobacteria; c__Deltaproteobacteria; o__Desulfovibrionales; f__Desulfovibrionaceae; g__Mailhella; s__uncultured_bacterium_g_Mailhella	OTU505	9	2	7	7	7	9	3	5	7	8	7	3	2	9	8	21	10	1	1	6	5	42	14	19
k__Bacteria; p__Firmicutes; c__Clostridia; o__Clostridiales; f__Ruminococcaceae; g__Faecalibacterium; s__uncultured_bacterium_g_Faecalibacterium	OTU5072	3	0	7	2	1	1	0	1	9	0	0	11	2	1	2	1	0	3	3	1	8	7	2	4
k__Bacteria; p__Bacteroidetes; c__Bacteroidia; o__Bacteroidales; f__Bacteroidaceae; g__Bacteroides; s__Bacteroides_sp	OTU5083	1	4	0	1	18	0	32	10	0	5	20	1	0	2	0	2	20	16	0	1	0	1	22	21
k__Bacteria; p__Firmicutes; c__Clostridia; o__Clostridiales; f__Peptococcaceae; g__uncultured_bacterium_f_Peptococcaceae; s__uncultured_bacterium_f_Peptococcaceae	OTU509	4	8	10	19	7	12	8	5	2	12	12	2	10	10	13	11	0	4	8	2	10	11	9	1
k__Bacteria; p__Bacteroidetes; c__Bacteroidia; o__uncultured_bacterium_c_Bacteroidia; f__uncultured_bacterium_c_Bacteroidia; g__uncultured_bacterium_c_Bacteroidia; s__uncultured_bacterium_c_Bacteroidia	OTU51	106	12	333	64	53	67	62	114	136	0	121	0	168	183	134	247	32	5	76	44	44	123	13	0
k__Bacteria; p__Firmicutes; c__Clostridia; o__Clostridiales; f__Clostridiales_vadinBB60_group; g__uncultured_bacterium_f_Clostridiales_vadinBB60_group; s__uncultured_bacterium_f_Clostridiales_vadinBB60_group	OTU510	7	19	0	0	0	8	0	0	1	0	1	0	14	0	6	0	0	0	2	0	0	0	0	0
k__Bacteria; p__Bacteroidetes; c__Bacteroidia; o__Bacteroidales; f__Rikenellaceae; g__Rikenellaceae_RC9_gut_group; s__uncultured_bacterium_g_Rikenellaceae_RC9_gut_group	OTU5111	5	4	36	0	9	5	0	16	7	1	2	6	0	33	2	0	1	4	6	0	1	20	1	0
k__Bacteria; p__Firmicutes; c__Clostridia; o__Clostridiales; f__Lachnospiraceae; g__Lachnospiraceae_UCG-010; s__uncultured_bacterium_g_Lachnospiraceae_UCG-010	OTU512	3	3	0	0	3	1	0	3	5	1	0	10	8	10	7	2	1	0	1	3	12	12	5	0
k__Bacteria; p__Actinobacteria; c__Coriobacteriia; o__Coriobacteriales; f__Coriobacteriaceae; g__Enorma; s__uncultured_bacterium_g_Enorma	OTU513	7	1	0	0	0	7	0	10	20	3	0	16	0	4	0	0	7	0	1	7	9	22	1	1
k__Bacteria; p__Firmicutes; c__Clostridia; o__Clostridiales; f__Clostridiales_vadinBB60_group; g__uncultured_bacterium_f_Clostridiales_vadinBB60_group; s__uncultured_bacterium_f_Clostridiales_vadinBB60_group	OTU515	16	9	22	7	2	2	1	1	13	3	1	1	7	1	5	6	1	4	5	3	2	5	4	0
k__Bacteria; p__Firmicutes; c__Clostridia; o__Clostridiales; f__Ruminococcaceae; g__uncultured_bacterium_f_Ruminococcaceae; s__uncultured_bacterium_f_Ruminococcaceae	OTU5152	6	16	1	3	0	0	3	1	5	0	5	1	2	5	3	8	0	7	1	2	1	8	2	2
k__Bacteria; p__Firmicutes; c__Clostridia; o__Clostridiales; f__Ruminococcaceae; g__uncultured_bacterium_f_Ruminococcaceae; s__uncultured_bacterium_f_Ruminococcaceae	OTU5166	1	6	1	1	0	4	5	1	0	0	3	1	10	5	5	9	3	1	4	2	4	4	2	0
k__Bacteria; p__Bacteroidetes; c__Bacteroidia; o__Bacteroidales; f__Bacteroidaceae; g__Bacteroides; s__Bacteroides_salanitronis_DSM_18170	OTU5170	1	12	7	2	4	0	33	2	0	156	1	1	0	5	1	36	2	69	4	24	3	8	0	0
k__Bacteria; p__Bacteroidetes; c__Bacteroidia; o__Bacteroidales; f__Rikenellaceae; g__Rikenellaceae_RC9_gut_group; s__uncultured_bacterium_g_Rikenellaceae_RC9_gut_group	OTU518	0	0	4	5	1	38	0	10	0	0	0	0	0	0	0	0	8	10	0	5	0	4	14	1
k__Bacteria; p__Firmicutes; c__Clostridia; o__Clostridiales; f__Ruminococcaceae; g__Ruminococcaceae_UCG-014; s__uncultured_bacterium_g_Ruminococcaceae_UCG-014	OTU5199	3	10	0	4	3	6	15	0	1	0	2	0	2	16	0	0	1	0	2	3	0	6	7	0
k__Bacteria; p__Firmicutes; c__Clostridia; o__Clostridiales; f__Ruminococcaceae; g__Ruminococcaceae_NK4A214_group; s__uncultured_bacterium_g_Ruminococcaceae_NK4A214_group	OTU52	70	131	142	131	399	173	337	138	159	133	65	69	26	83	56	166	47	43	51	84	35	125	82	106
k__Bacteria; p__Firmicutes; c__Clostridia; o__Clostridiales; f__Ruminococcaceae; g__uncultured_bacterium_f_Ruminococcaceae; s__uncultured_bacterium_f_Ruminococcaceae	OTU520	1	7	1	14	0	2	2	7	13	8	1	14	8	1	3	16	1	9	1	0	0	1	10	5
k__Bacteria; p__Bacteroidetes; c__Bacteroidia; o__Bacteroidales; f__Bacteroidaceae; g__Bacteroides; s__Bacteroides_caecicola	OTU5208	0	31	106	4	100	0	95	73	0	58	20	0	0	9	5	0	40	65	0	6	0	1	76	74
k__Bacteria; p__Bacteroidetes; c__Bacteroidia; o__Bacteroidales; f__Prevotellaceae; g__Prevotellaceae_Ga6A1_group; s__uncultured_bacterium_g_Prevotellaceae_Ga6A1_group	OTU522	0	132	0	14	7	0	0	15	0	0	33	0	0	4	0	1	0	93	6	5	0	0	4	19
k__Bacteria; p__Firmicutes; c__Negativicutes; o__Selenomonadales; f__Acidaminococcaceae; g__Phascolarctobacterium; s__uncultured_bacterium_g_Phascolarctobacterium	OTU5220	34	6	36	8	0	7	0	48	11	70	16	17	1	1	0	0	42	68	20	30	6	35	110	191
k__Bacteria; p__Bacteroidetes; c__Bacteroidia; o__Bacteroidales; f__Bacteroidaceae; g__Bacteroides; s__Bacteroides_gallinaceum	OTU5262	0	15	0	0	4	4	0	0	0	3	1	0	2	57	0	6	1	0	1	3	2	4	0	2
k__Bacteria; p__Firmicutes; c__Clostridia; o__Clostridiales; f__Christensenellaceae; g__uncultured_bacterium_f_Christensenellaceae; s__uncultured_bacterium_f_Christensenellaceae	OTU528	2	3	2	17	1	1	4	6	2	3	3	5	3	5	4	9	0	4	1	4	5	2	11	1
k__Bacteria; p__Synergistetes; c__Synergistia; o__Synergistales; f__Synergistaceae; g__Synergistes; s__uncultured_bacterium_g_Synergistes	OTU5299	2	7	4	6	8	8	6	1	3	4	3	4	5	4	24	16	0	2	1	3	3	2	2	3
k__Bacteria; p__Elusimicrobia; c__Elusimicrobia; o__Elusimicrobiales; f__Elusimicrobiaceae; g__Elusimicrobium; s__uncultured_bacterium_g_Elusimicrobium	OTU53	58	18	18	13	31	375	23	28	115	41	10	9	10	510	11	781	0	14	15	47	4	88	7	11
k__Bacteria; p__Bacteroidetes; c__Bacteroidia; o__Bacteroidales; f__Rikenellaceae; g__Rikenellaceae_RC9_gut_group; s__uncultured_bacterium_g_Rikenellaceae_RC9_gut_group	OTU530	6	0	0	14	5	0	0	7	0	0	0	1	11	0	0	0	12	1	0	1	0	79	0	0
k__Bacteria; p__Bacteroidetes; c__Bacteroidia; o__Bacteroidales; f__uncultured_bacterium_o_Bacteroidales; g__uncultured_bacterium_o_Bacteroidales; s__uncultured_bacterium_o_Bacteroidales	OTU531	147	80	86	33	74	24	72	228	0	0	51	0	18	68	0	0	34	127	11	55	125	176	83	0
k__Bacteria; p__Synergistetes; c__Synergistia; o__Synergistales; f__Synergistaceae; g__Synergistes; s__uncultured_bacterium_g_Synergistes	OTU5319	9	2	13	5	9	11	11	5	9	7	7	12	8	9	3	11	4	5	3	3	15	14	3	5
k__Bacteria; p__Firmicutes; c__Clostridia; o__Clostridiales; f__Family_XIII; g__uncultured_bacterium_f_Family_XIII; s__uncultured_bacterium_f_Family_XIII	OTU536	7	5	3	4	0	4	8	4	5	0	2	3	3	5	1	1	1	4	1	4	1	6	6	6
k__Bacteria; p__Firmicutes; c__Clostridia; o__Clostridiales; f__Ruminococcaceae; g__uncultured_bacterium_f_Ruminococcaceae; s__uncultured_bacterium_f_Ruminococcaceae	OTU538	2	16	4	3	1	3	2	9	8	6	2	6	0	1	8	0	0	3	6	4	0	3	10	2
k__Bacteria; p__Firmicutes; c__Negativicutes; o__Selenomonadales; f__Veillonellaceae; g__Megamonas; s__Megamonas_hypermegale	OTU54	12	0	462	3	31	16	0	0	121	408	16	18	7	0	0	1	74	55	13	65	148	479	410	56
k__Bacteria; p__Firmicutes; c__Clostridia; o__Clostridiales; f__Clostridiales_vadinBB60_group; g__uncultured_bacterium_f_Clostridiales_vadinBB60_group; s__uncultured_bacterium_f_Clostridiales_vadinBB60_group	OTU541	6	0	0	4	6	0	0	12	0	2	4	5	1	0	26	0	1	0	6	6	5	0	0	0
k__Bacteria; p__Firmicutes; c__Clostridia; o__Clostridiales; f__Clostridiales_vadinBB60_group; g__uncultured_bacterium_f_Clostridiales_vadinBB60_group; s__uncultured_bacterium_f_Clostridiales_vadinBB60_group	OTU542	0	1	0	0	0	4	0	0	0	0	24	0	7	1	7	6	0	1	0	0	1	4	0	0
k__Bacteria; p__Firmicutes; c__Clostridia; o__Clostridiales; f__Ruminococcaceae; g__Butyricicoccus; s__uncultured_bacterium_g_Butyricicoccus	OTU5443	32	0	13	5	21	2	5	16	5	26	7	3	0	31	1	7	23	30	5	16	0	32	14	5
k__Bacteria; p__Proteobacteria; c__Alphaproteobacteria; o__Rhodospirillales; f__uncultured_bacterium_o_Rhodospirillales; g__uncultured_bacterium_o_Rhodospirillales; s__uncultured_bacterium_o_Rhodospirillales	OTU545	1	3	16	0	0	4	1	0	12	10	2	0	0	0	0	0	0	0	3	1	3	0	0	4
k__Bacteria; p__Bacteroidetes; c__Bacteroidia; o__Bacteroidales; f__Bacteroidaceae; g__Bacteroides; s__Bacteroides_salanitronis_DSM_18170	OTU55	177	298	46	50	227	632	96	238	110	73	446	66	19	372	15	253	64	150	23	111	60	95	226	336
k__Bacteria; p__Bacteroidetes; c__Bacteroidia; o__Bacteroidales; f__Bacteroidaceae; g__Bacteroides; s__uncultured_bacterium_g_Bacteroides	OTU5529	4	12	0	2	4	1	0	3	6	0	9	2	0	0	2	2	9	11	3	8	4	11	15	4
k__Bacteria; p__Firmicutes; c__Clostridia; o__Clostridiales; f__Ruminococcaceae; g__uncultured_bacterium_f_Ruminococcaceae; s__uncultured_bacterium_f_Ruminococcaceae	OTU554	1	2	1	6	7	6	6	3	9	25	3	7	4	3	1	1	14	4	3	6	6	11	13	1
k__Bacteria; p__Firmicutes; c__Clostridia; o__Clostridiales; f__Ruminococcaceae; g__Ruminococcaceae_UCG-014; s__uncultured_bacterium_g_Ruminococcaceae_UCG-014	OTU555	0	6	0	2	0	0	0	0	4	0	28	3	0	4	0	27	0	0	7	2	0	0	2	122
k__Bacteria; p__Firmicutes; c__Clostridia; o__Clostridiales; f__Clostridiales_vadinBB60_group; g__uncultured_bacterium_f_Clostridiales_vadinBB60_group; s__uncultured_bacterium_f_Clostridiales_vadinBB60_group	OTU559	5	9	0	3	0	0	1	27	2	39	16	4	10	4	7	3	0	0	4	0	1	1	2	0
k__Bacteria; p__Bacteroidetes; c__Bacteroidia; o__Bacteroidales; f__Bacteroidaceae; g__Bacteroides; s__Bacteroides_caecigallinarum	OTU56	571	445	166	426	467	1124	197	1024	96	53	411	287	468	328	1080	694	244	338	1548	126	416	243	238	1131
k__Bacteria; p__Bacteroidetes; c__Bacteroidia; o__Bacteroidales; f__Prevotellaceae; g__uncultured_bacterium_f_Prevotellaceae; s__uncultured_bacterium_f_Prevotellaceae	OTU569	58	0	3	108	0	0	0	132								0	0	9	17	0	13	0	0	0
k__Bacteria; p__Bacteroidetes; c__Bacteroidia; o__Bacteroidales; f__Tannerellaceae; g__Parabacteroides; s__uncultured_bacterium_g_Parabacteroides	OTU57	107	126	44	110	261	142	265	101	47	85	358	44	246	8	1	56	33	144	71	33	17	55	93	354
k__Bacteria; p__Firmicutes; c__Clostridia; o__Clostridiales; f__Christensenellaceae; g__Christensenellaceae_R-7_group; s__bacterium_YE57	OTU570	3	3	9	3	7	8	0	3	7	1	0	4	0	8	2	4	6	4	1	10	0	5	2	1
k__Bacteria; p__Proteobacteria; c__Alphaproteobacteria; o__Rhodospirillales; f__uncultured_bacterium_o_Rhodospirillales; g__uncultured_bacterium_o_Rhodospirillales; s__uncultured_bacterium_o_Rhodospirillales	OTU571	6	13	0	6	0	12	9	1	3	0	7	1	2	37	2	7	2	0	5	2	2	3	3	0
k__Bacteria; p__Bacteroidetes; c__Bacteroidia; o__Bacteroidales; f__Rikenellaceae; g__Rikenellaceae_RC9_gut_group; s__uncultured_bacterium_g_Rikenellaceae_RC9_gut_group	OTU573	2	2	242	761	11	1	1730	2	271	0	352	16	693	0	31	0	0	421	421	290	2	1	0	0
k__Bacteria; p__Firmicutes; c__Clostridia; o__Clostridiales; f__Ruminococcaceae; g__Ruminococcaceae_UCG-014; s__uncultured_bacterium_g_Ruminococcaceae_UCG-014	OTU5754	6	45	39	75	62	7	59	21	24	45	42	30	121	49	35	57	23	21	27	46	6	28	24	50
k__Bacteria; p__Firmicutes; c__Clostridia; o__Clostridiales; f__Ruminococcaceae; g__Candidatus_Soleaferrea; s__uncultured_bacterium_g_Candidatus_Soleaferrea	OTU577	11	2	4	9	4	9	2	1	4	2	4	2	1	1	2	3	2	4	3	1	2	3	2	2
k__Bacteria; p__Bacteroidetes; c__Bacteroidia; o__Bacteroidales; f__Bacteroidaceae; g__Bacteroides; s__uncultured_bacterium_g_Bacteroides	OTU5776	8	2	0	2	2	0	1	7	2	0	4	34	2	24	1	3	4	11	5	4	13	18	6	1
k__Bacteria; p__Firmicutes; c__Clostridia; o__Clostridiales; f__Lachnospiraceae; g__uncultured_bacterium_f_Lachnospiraceae; s__uncultured_bacterium_f_Lachnospiraceae	OTU578	5	3	36	7	10	2	5	2	48	68	11	16	2	15	8	6	9	3	3	3	3	5	6	12
k__Bacteria; p__Bacteroidetes; c__Bacteroidia; o__Bacteroidales; f__uncultured_bacterium_o_Bacteroidales; g__uncultured_bacterium_o_Bacteroidales; s__uncultured_bacterium_o_Bacteroidales	OTU58	22	38	351	140	43	81	65	157	0	2	94	577	29	0	10	162	0	218	126	134	118	538	0	25
k__Bacteria; p__Cyanobacteria; c__Melainabacteria; o__Gastranaerophilales; f__uncultured_bacterium_o_Gastranaerophilales; g__uncultured_bacterium_o_Gastranaerophilales; s__uncultured_bacterium_o_Gastranaerophilales	OTU581	0	2	2	0	0	0	0	0	7	22	1	0	2	12	0	8	0	4	3	7	1	9	2	3
k__Bacteria; p__Actinobacteria; c__Coriobacteriia; o__Coriobacteriales; f__Eggerthellaceae; g__CHKCI002; s__uncultured_bacterium_g_CHKCI002	OTU582	9	5	6	1	1	10	0	3	6	1	1	6	0	8	0	2	0	4	5	5	17	8	0	1
k__Bacteria; p__Bacteroidetes; c__Bacteroidia; o__Bacteroidales; f__Prevotellaceae; g__Paraprevotella; s__uncultured_bacterium_g_Paraprevotella	OTU583	36	0	5	0	0	0	4	46
k__Bacteria; p__Firmicutes; c__Clostridia; o__Clostridiales; f__Lachnospiraceae; g__uncultured_bacterium_f_Lachnospiraceae; s__uncultured_bacterium_f_Lachnospiraceae	OTU5840	7	12	26	4	2	9	6	10	11	9	2	33	3	13	5	6	15	23	3	2	7	13	11	6
k__Bacteria; p__Firmicutes; c__Clostridia; o__Clostridiales; f__Ruminococcaceae; g__Ruminiclostridium_9; s__uncultured_bacterium_g_Ruminiclostridium_9	OTU585	4	2	1	4	7	5	2	0	3	2	6	3	3	4	6	8	0	1	3	3	2	12	1	12
k__Bacteria; p__Firmicutes; c__Clostridia; o__Clostridiales; f__Ruminococcaceae; g__Ruminiclostridium_9; s__uncultured_bacterium_g_Ruminiclostridium_9	OTU586	2	4	6	0	7	14	1	5	1	0	3	1	0	8	2	4	3	3	0	7	1	5	4	5
k__Bacteria; p__Firmicutes; c__Clostridia; o__Clostridiales; f__Lachnospiraceae; g__uncultured_bacterium_f_Lachnospiraceae; s__uncultured_bacterium_f_Lachnospiraceae	OTU59	79	50	70	116	86	145	40	197	124	129	122	222	60	101	31	126	85	76	56	95	110	141	85	74
k__Bacteria; p__Actinobacteria; c__Coriobacteriia; o__Coriobacteriales; f__Coriobacteriaceae; g__Enorma; s__uncultured_bacterium_g_Enorma	OTU5919	22	4	8	2	0	15	0	50	13	2	0	31	0	11	0	9	36	1	0	2	0	104	3	0
k__Bacteria; p__Bacteroidetes; c__Bacteroidia; o__Bacteroidales; f__Rikenellaceae; g__Rikenellaceae_RC9_gut_group; s__uncultured_bacterium_g_Rikenellaceae_RC9_gut_group	OTU592	0	41	0	0	0	0	0	0	0	0	17	0	81	0	34
k__Bacteria; p__Firmicutes; c__Clostridia; o__Clostridiales; f__Lachnospiraceae; g__uncultured_bacterium_f_Lachnospiraceae; s__uncultured_bacterium_f_Lachnospiraceae	OTU594	0	0	11	0	1	5	1	0								24	4	72	2	1	0	5	1	0
k__Bacteria; p__Firmicutes; c__Clostridia; o__Clostridiales; f__Ruminococcaceae; g__uncultured_bacterium_f_Ruminococcaceae; s__uncultured_bacterium_f_Ruminococcaceae	OTU597	2	4	0	8	2	1	25	3	0	0	20	4	0	0	0	1	0	19	0	18	0	2	1	0
k__Bacteria; p__Bacteroidetes; c__Bacteroidia; o__Bacteroidales; f__Rikenellaceae; g__Rikenellaceae_RC9_gut_group; s__uncultured_bacterium_g_Rikenellaceae_RC9_gut_group	OTU6	2	744	5	1852	252	41	10	347	4734	13	697	347	315	1	371	7	169	1	53	17	1310	911	1857	491
k__Bacteria; p__Bacteroidetes; c__Bacteroidia; o__Bacteroidales; f__Prevotellaceae; g__uncultured_bacterium_f_Prevotellaceae; s__uncultured_bacterium_f_Prevotellaceae	OTU60	1	0	103	2	0	169	273	139	1325	0	2	25	6	155	0	0	0	195	85	29	26	93	0	354
k__Bacteria; p__Tenericutes; c__Mollicutes; o__Mollicutes_RF39; f__uncultured_bacterium_o_Mollicutes_RF39; g__uncultured_bacterium_o_Mollicutes_RF39; s__uncultured_bacterium_o_Mollicutes_RF39	OTU601	12	5	2	2	4	3	1	0	22	0	1	5	0	10	11	6	1	2	7	3	2	1	4	2
k__Bacteria; p__Cyanobacteria; c__Melainabacteria; o__Gastranaerophilales; f__uncultured_bacterium_o_Gastranaerophilales; g__uncultured_bacterium_o_Gastranaerophilales; s__uncultured_bacterium_o_Gastranaerophilales	OTU602	0	6	0	3	0	11	0	1	16	4	3	0	0	5	10	25	6	4	6	10	3	2	0	0
k__Bacteria; p__Firmicutes; c__Clostridia; o__Clostridiales; f__Lachnospiraceae; g__uncultured_bacterium_f_Lachnospiraceae; s__uncultured_bacterium_f_Lachnospiraceae	OTU604	18	16	6	6	1	11	1	12	10	6	9	9	6	3	3	20	10	3	3	1	1	6	8	5
k__Bacteria; p__Tenericutes; c__Mollicutes; o__Mollicutes_RF39; f__uncultured_bacterium_o_Mollicutes_RF39; g__uncultured_bacterium_o_Mollicutes_RF39; s__uncultured_bacterium_o_Mollicutes_RF39	OTU609	11	4	0	11	8	6	3	1	4	0	10	3	6	11	40	1	0	0	1	4	0	5	6	1
k__Bacteria; p__Firmicutes; c__Clostridia; o__Clostridiales; f__Ruminococcaceae; g__Subdoligranulum; s__uncultured_bacterium_g_Subdoligranulum	OTU61	59	58	283	186	82	51	20	198	196	12	100	73	152	186	148	78	32	98	270	75	120	138	26	78
k__Bacteria; p__Tenericutes; c__Mollicutes; o__Mollicutes_RF39; f__uncultured_bacterium_o_Mollicutes_RF39; g__uncultured_bacterium_o_Mollicutes_RF39; s__uncultured_bacterium_o_Mollicutes_RF39	OTU610	0	4	3	1	5	4	3	0	6	4	10	7	3	10	12	16	0	0	3	1	3	4	5	0
k__Bacteria; p__Bacteroidetes; c__Bacteroidia; o__Bacteroidales; f__Marinifilaceae; g__Odoribacter; s__uncultured_bacterium_g_Odoribacter	OTU612	0	2	0	20	0	0	0	0	0	0	40	0	12	0	3	0	0	0	27	0	2	0	0	0
k__Bacteria; p__Verrucomicrobia; c__Verrucomicrobiae; o__Verrucomicrobiales; f__Akkermansiaceae; g__Akkermansia; s__uncultured_bacterium_g_Akkermansia	OTU615	9	77	0	16	1	96	5	0	28	1	203	0	31	23	1	0	2	24	13	2	88	0	14	96
k__Bacteria; p__Bacteroidetes; c__Bacteroidia; o__Bacteroidales; f__Rikenellaceae; g__Alistipes; s__uncultured_bacterium_g_Alistipes	OTU616	1	2	2	1	7	15	0	3	14	38	0	1	6	3	4	3	1	5	1	0	6	0	1	16
k__Bacteria; p__Bacteroidetes; c__Bacteroidia; o__Bacteroidales; f__uncultured_bacterium_o_Bacteroidales; g__uncultured_bacterium_o_Bacteroidales; s__uncultured_bacterium_o_Bacteroidales	OTU62	34	43	3	27	7	52	18	73	164	0	31	661	44	57	81	64	10	62	30	15	53	46	24	130
k__Bacteria; p__Firmicutes; c__Clostridia; o__Clostridiales; f__Peptococcaceae; g__Peptococcus; s__uncultured_bacterium_g_Peptococcus	OTU623	7	10	1	4	6	4	1	7	1	0	2	0	1	9	30	7	2	1	3	5	19	8	3	0
k__Bacteria; p__Bacteroidetes; c__Bacteroidia; o__Bacteroidales; f__uncultured_bacterium_o_Bacteroidales; g__uncultured_bacterium_o_Bacteroidales; s__uncultured_bacterium_o_Bacteroidales	OTU63	130	10	842	122	547	137	61	92	0	1	23	0	105	961	66	898	0	126	109	80	1	49	1	0
k__Bacteria; p__Bacteroidetes; c__Bacteroidia; o__Bacteroidales; f__Bacteroidaceae; g__Bacteroides; s__Bacteroides_caecigallinarum	OTU633	207	250	1	181	8	3	126	19	8	0	94	5	101	8	122	49	50	39	92	137	98	18	62	13
k__Bacteria; p__Proteobacteria; c__Gammaproteobacteria; o__Betaproteobacteriales; f__Burkholderiaceae; g__Massilia; s__uncultured_bacterium_g_Massilia	OTU638	0	3	7	10	5	6	6	20	7	1	3	13	3	1	1	1	2	4	2	2	6	1	1	0
k__Bacteria; p__Firmicutes; c__Clostridia; o__Clostridiales; f__Ruminococcaceae; g__Fournierella; s__uncultured_bacterium_g_Fournierella	OTU64	17	129	316	345	114	29	11	267	4	0	958	100	23	7	113	24	726	62	89	85	134	35	514	36
k__Bacteria; p__Proteobacteria; c__Gammaproteobacteria; o__Enterobacteriales; f__Enterobacteriaceae; g__Pantoea; s__uncultured_bacterium_g_Pantoea	OTU646	43	35	35	29	40	27	32	47	40	35	37	48	25	44	19	22	48	13	41	29	58	23	17	14
k__Bacteria; p__Bacteroidetes; c__Bacteroidia; o__Bacteroidales; f__Tannerellaceae; g__Candidatus_Vestibaculum; s__uncultured_bacterium_g_Candidatus_Vestibaculum	OTU65	123	91	99	320	0	2	133	100	0	216	530	136	77	228	83	63	31	108	51	64	45	148	113	23
k__Bacteria; p__Spirochaetes; c__Spirochaetia; o__Spirochaetales; f__Spirochaetaceae; g__uncultured_bacterium_f_Spirochaetaceae; s__uncultured_bacterium_f_Spirochaetaceae	OTU66	0	39	24	158	2	2	0	750	2	0	0	0	1	0	37	0	1	68	101	181	0	0	0	0
k__Bacteria; p__Proteobacteria; c__Alphaproteobacteria; o__Rhodospirillales; f__uncultured_bacterium_o_Rhodospirillales; g__uncultured_bacterium_o_Rhodospirillales; s__uncultured_bacterium_o_Rhodospirillales	OTU661	3	8	1	0	0	10	3	1	0	0	0	0	6	1	7	0	0	2	2	14	31	0	0	0
k__Bacteria; p__Firmicutes; c__Clostridia; o__Clostridiales; f__Ruminococcaceae; g__uncultured_bacterium_f_Ruminococcaceae; s__uncultured_bacterium_f_Ruminococcaceae	OTU664	0	5	1	5	1	0	2	0	1	0	1	1	6	3	10	6	1	1	0	1	14	2	1	1
k__Bacteria; p__Firmicutes; c__Clostridia; o__Clostridiales; f__Ruminococcaceae; g__Subdoligranulum; s__uncultured_bacterium_g_Subdoligranulum	OTU666	7	6	6	4	0	34	7	40	31	7	6	186	3	18	48	8	1	1	9	7	5	27	5	1
k__Bacteria; p__Bacteroidetes; c__Bacteroidia; o__Bacteroidales; f__uncultured_bacterium_o_Bacteroidales; g__uncultured_bacterium_o_Bacteroidales; s__uncultured_bacterium_o_Bacteroidales	OTU67	92	2	555	0	20	240	0	149	1174	7	9	81	9	2607	4	0	13	3	31	6	0	270	17	0
k__Bacteria; p__Firmicutes; c__Negativicutes; o__Selenomonadales; f__Acidaminococcaceae; g__Phascolarctobacterium; s__uncultured_bacterium_g_Phascolarctobacterium	OTU670	0	0	0	0	57	0	12	45	0	0	12	0	1	19	253	0	0	0	7	0	0	0	0	0
k__Bacteria; p__Firmicutes; c__Clostridia; o__Clostridiales; f__Ruminococcaceae; g__Butyricicoccus; s__uncultured_bacterium_g_Butyricicoccus	OTU671	0	0	0	2	0	2	0	26	0	3	11	3	13	1	0	1	15	29	2	0	0	2	3	1
k__Bacteria; p__Bacteroidetes; c__Bacteroidia; o__Bacteroidales; f__uncultured_bacterium_o_Bacteroidales; g__uncultured_bacterium_o_Bacteroidales; s__uncultured_bacterium_o_Bacteroidales	OTU68	35	30	190	53	30	42	0	4	0	206	185	92	146	2	12	66	2	29	7	12	119	40	3	246
k__Bacteria; p__Firmicutes; c__Clostridia; o__Clostridiales; f__Ruminococcaceae; g__uncultured_bacterium_f_Ruminococcaceae; s__uncultured_bacterium_f_Ruminococcaceae	OTU686	11	76	34	61	11	18	37	8	6	1	96	11	181	38	316	34	9	10	50	14	51	44	19	12
k__Bacteria; p__Spirochaetes; c__Spirochaetia; o__Spirochaetales; f__Spirochaetaceae; g__uncultured_bacterium_f_Spirochaetaceae; s__uncultured_bacterium_f_Spirochaetaceae	OTU688	108	156	0	0	0	5	0	32	0	0	4	0	13	0	17	4	1	12	20	155	16	1	35	0
k__Bacteria; p__Bacteroidetes; c__Bacteroidia; o__Bacteroidales; f__Bacteroidaceae; g__Bacteroides; s__uncultured_bacterium_g_Bacteroides	OTU689	31	38	0	21	54	3	19	28	8	0	20	39	4	93	13	45	10	23	20	14	25	32	33	12
k__Bacteria; p__Bacteroidetes; c__Bacteroidia; o__Bacteroidales; f__F082; g__uncultured_bacterium_f_F082; s__uncultured_bacterium_f_F082	OTU69	193	59	13	213	641	81	281	379	120	0	104	124	9	410	43	694	109	55	68	144	22	299	0	0
k__Bacteria; p__Bacteroidetes; c__Bacteroidia; o__Bacteroidales; f__Rikenellaceae; g__Rikenellaceae_RC9_gut_group; s__uncultured_bacterium_g_Rikenellaceae_RC9_gut_group	OTU697	2	306	1	57	156	1	451	32	0	0	30	60	93	0	3	5	0	0	19	3	68	1	0	1
k__Bacteria; p__Firmicutes; c__Clostridia; o__Clostridiales; f__Ruminococcaceae; g__Faecalibacterium; s__uncultured_bacterium_g_Faecalibacterium	OTU7	848	794	2555	1407	1860	2007	2608	2512	3175	733	2787	3533	878	1087	1147	1010	1408	866	1235	1574	1052	2815	2247	1425
k__Bacteria; p__Proteobacteria; c__Gammaproteobacteria; o__Betaproteobacteriales; f__Burkholderiaceae; g__Parasutterella; s__uncultured_bacterium_g_Parasutterella	OTU70	140	109	143	176	92	289	86	45	19	133	75	125	33	167	84	65	123	134	60	168	41	303	154	101
k__Bacteria; p__Firmicutes; c__Clostridia; o__Clostridiales; f__Christensenellaceae; g__Christensenellaceae_R-7_group; s__uncultured_bacterium_g_Christensenellaceae_R-7_group	OTU705	4	3	4	1	5	8	4	0	8	0	7	0	22	7	4	5	1	1	0	8	12	4	3	3
k__Bacteria; p__Bacteroidetes; c__Bacteroidia; o__Bacteroidales; f__Rikenellaceae; g__Rikenellaceae_RC9_gut_group; s__Bacteroides_sp	OTU71	50	183	1	7	227	2	445	154	2	1	169	15	498	0	116	0	84	105	51	49	6	234	0	1
k__Bacteria; p__Firmicutes; c__Clostridia; o__Clostridiales; f__Lachnospiraceae; g__uncultured_bacterium_f_Lachnospiraceae; s__uncultured_bacterium_f_Lachnospiraceae	OTU710	86	64	49	230	100	99	21	193	47	69	140	160	24	98	45	36	49	53	19	76	44	49	63	60
k__Bacteria; p__Bacteroidetes; c__Bacteroidia; o__Bacteroidales; f__Tannerellaceae; g__Candidatus_Vestibaculum; s__uncultured_bacterium_g_Candidatus_Vestibaculum	OTU711	1	0	18	183	261	189	13	58	1	49	0	20	0	0	108	0	65	7	10	17	8	35	3	0
k__Bacteria; p__Firmicutes; c__Clostridia; o__Clostridiales; f__Ruminococcaceae; g__Flavonifractor; s__uncultured_bacterium_g_Flavonifractor	OTU712	4	3	0	10	0	42	0	3	1	0	1	2	10	5	0	1	0	14	0	4	1	13	7	0
k__Bacteria; p__Proteobacteria; c__Alphaproteobacteria; o__Sphingomonadales; f__Sphingomonadaceae; g__Sphingomonas; s__uncultured_bacterium_g_Sphingomonas	OTU717	6	1	11	2	4	2	7	4	5	2	6	3	5	1	5	2	3	0	2	2	5	2	0	0
k__Bacteria; p__Firmicutes; c__Clostridia; o__Clostridiales; f__Ruminococcaceae; g__Ruminococcaceae_UCG-014; s__uncultured_bacterium_g_Ruminococcaceae_UCG-014	OTU719	4	3	1	26	5	11	18	0	6	11	13	7	67	13	14	12	2	7	3	4	4	13	4	23
k__Bacteria; p__Bacteroidetes; c__Bacteroidia; o__Bacteroidales; f__Prevotellaceae; g__uncultured_bacterium_f_Prevotellaceae; s__uncultured_bacterium_f_Prevotellaceae	OTU72	43	0	203	6	6	0	9	35	27	2561	3	3	2	11	25	246	0	4	57	14	27	61	0	26
k__Bacteria; p__Firmicutes; c__Clostridia; o__Clostridiales; f__Ruminococcaceae; g__Ruminococcaceae_UCG-005; s__uncultured_bacterium_g_Ruminococcaceae_UCG-005	OTU73	173	489	108	216	38	57	27	10	118	0	56	17	197	270	376	341	16	33	14	116	47	110	117	53
k__Bacteria; p__Cyanobacteria; c__Melainabacteria; o__Gastranaerophilales; f__uncultured_bacterium_o_Gastranaerophilales; g__uncultured_bacterium_o_Gastranaerophilales; s__uncultured_bacterium_o_Gastranaerophilales	OTU731	2	0	1	0	0	1	8	3	8	14	9	0	0	6	0	2	1	1	4	2	0	7	1	1
k__Bacteria; p__Bacteroidetes; c__Bacteroidia; o__Bacteroidales; f__Rikenellaceae; g__uncultured_bacterium_f_Rikenellaceae; s__uncultured_bacterium_f_Rikenellaceae	OTU74	26	58	2	48	0	94	0	55	187	268	42	40	18	35	31	261	8	53	72	16	26	53	75	74
k__Bacteria; p__Firmicutes; c__Bacilli; o__Lactobacillales; f__Lactobacillaceae; g__Lactobacillus; s__Lactobacillus_salivarius	OTU75	21	86	30	41	223	25	2	38	0	68	38	59	7	4	17	23	25	657	14	49	28	90	2	195
k__Bacteria; p__Firmicutes; c__Clostridia; o__Clostridiales; f__Christensenellaceae; g__uncultured_bacterium_f_Christensenellaceae; s__uncultured_bacterium_f_Christensenellaceae	OTU76	146	210	318	105	73	102	70	5	85	15	81	37	40	106	129	202	16	47	121	72	42	52	53	6
k__Bacteria; p__Firmicutes; c__Clostridia; o__Clostridiales; f__Ruminococcaceae; g__Ruminococcaceae_UCG-014; s__uncultured_bacterium_g_Ruminococcaceae_UCG-014	OTU760	31	8	2	9	30	0	41	4	50	0	24	26	117	89	17	8	15	15	28	15	4	41	35	34
k__Bacteria; p__Firmicutes; c__Clostridia; o__Clostridiales; f__Ruminococcaceae; g__uncultured_bacterium_f_Ruminococcaceae; s__uncultured_bacterium_f_Ruminococcaceae	OTU762	8	11	44	11	0	5	4	8	1	6	14	0	6	4	28	4	0	2	0	16	0	11	6	7
k__Bacteria; p__Proteobacteria; c__Deltaproteobacteria; o__Desulfovibrionales; f__Desulfovibrionaceae; g__Desulfovibrio; s__uncultured_bacterium_g_Desulfovibrio	OTU768	11	0	3	2	0	11	8	0	12	1	21	16	350	11	278	14	1	1	389	3	10	7	31	0
k__Bacteria; p__Bacteroidetes; c__Bacteroidia; o__Bacteroidales; f__Prevotellaceae; g__uncultured_bacterium_f_Prevotellaceae; s__uncultured_bacterium_f_Prevotellaceae	OTU77	95	456	19	129	336	764	1	492	1	38	29	1	1	0	0	4	2	124	83	40	222	2	2437	2
k__Bacteria; p__Firmicutes; c__Clostridia; o__Clostridiales; f__Ruminococcaceae; g__Faecalibacterium; s__uncultured_bacterium_g_Faecalibacterium	OTU78	138	177	6	191	2	2	9	11	5	0	85	8	151	190	209	5	1	218	173	0	41	96	34	2
k__Bacteria; p__Firmicutes; c__Clostridia; o__Clostridiales; f__Lachnospiraceae; g__uncultured_bacterium_f_Lachnospiraceae; s__uncultured_bacterium_f_Lachnospiraceae	OTU789	17	2	5	10	6	20	0	18	42	39	7	148	2	11	1	18	9	18	4	10	11	9	8	14
k__Bacteria; p__Firmicutes; c__Clostridia; o__Clostridiales; f__Ruminococcaceae; g__Oscillospira; s__uncultured_bacterium_g_Oscillospira	OTU79	149	269	71	190	101	50	141	61	57	0	148	144	288	242	347	189	19	30	98	27	230	124	46	6
k__Bacteria; p__Proteobacteria; c__Deltaproteobacteria; o__Desulfovibrionales; f__Desulfovibrionaceae; g__Desulfovibrio; s__uncultured_bacterium_g_Desulfovibrio	OTU8	1067	1299	98	1018	48	1529	648	89	1020	24	935	2026	475	475	1093	1505	358	233	1526	590	1093	673	664	223
k__Bacteria; p__Firmicutes; c__Clostridia; o__Clostridiales; f__Ruminococcaceae; g__Ruminococcaceae_UCG-014; s__uncultured_bacterium_g_Ruminococcaceae_UCG-014	OTU80	57	178	0	191	42	2	98	15	545	8	82	67	27	141	38	168	61	69	26	120	1	157	121	61
k__Bacteria; p__Firmicutes; c__Clostridia; o__Clostridiales; f__Ruminococcaceae; g__Ruminococcaceae_UCG-014; s__uncultured_bacterium_g_Ruminococcaceae_UCG-014	OTU804	7	22	29	71	32	6	75	43	18	43	31	24	107	21	10	88	6	16	23	29	4	22	41	243
k__Bacteria; p__Firmicutes; c__Clostridia; o__Clostridiales; f__Ruminococcaceae; g__uncultured_bacterium_f_Ruminococcaceae; s__uncultured_bacterium_f_Ruminococcaceae	OTU808	4	0	0	3	3	3	2	2	12	0	0	3	6	7	11	2	0	1	1	1	4	4	4	1
k__Bacteria; p__Bacteroidetes; c__Bacteroidia; o__Bacteroidales; f__Bacteroidaceae; g__Bacteroides; s__uncultured_bacterium_g_Bacteroides	OTU81	149	73	1	46	89	545	233	7	0	0	2	0	828	0	0	0	1	0	35	0	0	131	0	0
k__Bacteria; p__Spirochaetes; c__Spirochaetia; o__Spirochaetales; f__Spirochaetaceae; g__uncultured_bacterium_f_Spirochaetaceae; s__uncultured_bacterium_f_Spirochaetaceae	OTU82	630	86	0	243	32	3	43	6	0	0	0	0	0	3	30	14	0	1	3	19	7	0	1	0
k__Bacteria; p__Firmicutes; c__Clostridia; o__Clostridiales; f__Ruminococcaceae; g__uncultured_bacterium_f_Ruminococcaceae; s__uncultured_bacterium_f_Ruminococcaceae	OTU822	6	26	31	41	1	3	7	2	0	0	38	11	7	8	31	36	1	2	13	6	15	7	12	1
k__Bacteria; p__Firmicutes; c__Clostridia; o__Clostridiales; f__Ruminococcaceae; g__Ruminiclostridium_5; s__uncultured_bacterium_g_Ruminiclostridium_5	OTU829	57	84	115	65	31	67	32	15	52	1	17	12	14	24	46	44	21	21	95	15	8	45	24	14
k__Bacteria; p__Firmicutes; c__Clostridia; o__Clostridiales; f__Clostridiales_vadinBB60_group; g__uncultured_bacterium_f_Clostridiales_vadinBB60_group; s__uncultured_bacterium_f_Clostridiales_vadinBB60_group	OTU83	80	264	132	20	49	60	179	2	258	195	15	29	7	290	69	31	10	1	5	37	5	110	9	7
k__Bacteria; p__Firmicutes; c__Clostridia; o__Clostridiales; f__Ruminococcaceae; g__Negativibacillus; s__uncultured_bacterium_g_Negativibacillus	OTU84	28	28	5	133	233	102	12	369	54	156	279	23	48	107	0	22	111	63	34	31	2	88	245	218
k__Bacteria; p__Firmicutes; c__Clostridia; o__Clostridiales; f__Lachnospiraceae; g__uncultured_bacterium_f_Lachnospiraceae; s__uncultured_bacterium_f_Lachnospiraceae	OTU841	301	204	135	40	60	52	28	181	114	22	28	151	51	139	4	11	68	40	24	22	43	244	105	126
k__Bacteria; p__Firmicutes; c__Clostridia; o__Clostridiales; f__Ruminococcaceae; g__Ruminiclostridium_5; s__uncultured_bacterium_g_Ruminiclostridium_5	OTU847	0	12	9	17	3	3	0	3	3	2	2	0	6	3	0	2	0	6	0	4	0	2	12	7
k__Bacteria; p__Spirochaetes; c__Spirochaetia; o__Spirochaetales; f__Spirochaetaceae; g__Sphaerochaeta; s__uncultured_bacterium_g_Sphaerochaeta	OTU85	0	49	2	6	87	0	0	9	3	0	5	0	1	2	48	0	16	18	31	32	0	96	0	0
k__Bacteria; p__Spirochaetes; c__Spirochaetia; o__Spirochaetales; f__Spirochaetaceae; g__Sphaerochaeta; s__uncultured_bacterium_g_Sphaerochaeta	OTU86	0	157	679	0	1	36	268	103	0	1	1	0	0	0	127	0	0	0	0	0	1	0	0	0
k__Bacteria; p__Firmicutes; c__Clostridia; o__Clostridiales; f__Lachnospiraceae; g__Lachnospiraceae_FCS020_group; s__uncultured_bacterium_g_Lachnospiraceae_FCS020_group	OTU865	21	15	3	4	3	12	3	5	7	4	4	14	8	9	5	3	2	9	3	4	1	13	9	3
k__Bacteria; p__Bacteroidetes; c__Bacteroidia; o__Bacteroidales; f__Prevotellaceae; g__Prevotellaceae_UCG-001; s__uncultured_bacterium_g_Prevotellaceae_UCG-001	OTU87	1	0	1	108	0	295	2	0	1	0	0	120	0	0	0	40	146	400	46	286	0	104	0	0
k__Bacteria; p__Firmicutes; c__Erysipelotrichia; o__Erysipelotrichales; f__Erysipelotrichaceae; g__Erysipelatoclostridium; s__uncultured_bacterium_g_Erysipelatoclostridium	OTU876	22	15	21	7	9	7	5	19	8	3	3	22	1	3	1	0	8	25	5	5	4	14	23	13
k__Bacteria; p__Spirochaetes; c__Spirochaetia; o__Spirochaetales; f__Spirochaetaceae; g__Treponema_2; s__uncultured_bacterium_g_Treponema_2	OTU88	0	0	0	0	0	0	0	0	1	0	0	0	0	1	0	0	0	0	0	844	0	1	1	1
k__Bacteria; p__Bacteroidetes; c__Bacteroidia; o__Bacteroidales; f__F082; g__uncultured_bacterium_f_F082; s__uncultured_bacterium_f_F082	OTU89	0	0	2	0	1	0	0	0	0	2093	3	0	0	1	2	0	0	0	1	0	0	0	0	0
k__Bacteria; p__Firmicutes; c__Clostridia; o__Clostridiales; f__Ruminococcaceae; g__uncultured_bacterium_f_Ruminococcaceae; s__uncultured_bacterium_f_Ruminococcaceae	OTU897	12	28	20	18	4	3	5	10	3	1	19	9	6	32	669	44	33	3	1	2	12	20	12	13
k__Bacteria; p__uncultured_bacterium_k_Bacteria; c__uncultured_bacterium_k_Bacteria; o__uncultured_bacterium_k_Bacteria; f__uncultured_bacterium_k_Bacteria; g__uncultured_bacterium_k_Bacteria; s__uncultured_bacterium_k_Bacteria	OTU9	1566	657	15	287	390	273	150	645	187	9	795	2	460	537	25	602	5	237	310	122	238	58	144	3
k__Bacteria; p__Firmicutes; c__Clostridia; o__Clostridiales; f__Ruminococcaceae; g__uncultured_bacterium_f_Ruminococcaceae; s__uncultured_bacterium_f_Ruminococcaceae	OTU90	59	64	26	144	58	46	45	35	13	32	109	25	95	20	111	137	19	69	48	38	42	42	82	19
k__Bacteria; p__Bacteroidetes; c__Bacteroidia; o__Bacteroidales; f__Rikenellaceae; g__Rikenellaceae_RC9_gut_group; s__uncultured_bacterium_g_Rikenellaceae_RC9_gut_group	OTU901	1	3	0	3	105	6	27	0	0	0	395	0	0	0	0	0	51	0	14	268	2	5	5	0
k__Bacteria; p__Bacteroidetes; c__Bacteroidia; o__Bacteroidales; f__Bacteroidaceae; g__Bacteroides; s__uncultured_bacterium_g_Bacteroides	OTU903	7	1	5	0	0	0	0	0	6	0	0	0	2	0	98	0	1	0	152	7	42	0	1	0
k__Bacteria; p__Firmicutes; c__Clostridia; o__Clostridiales; f__Lachnospiraceae; g__uncultured_bacterium_f_Lachnospiraceae; s__uncultured_bacterium_f_Lachnospiraceae	OTU908	87	105	63	135	59	151	45	62	41	25	49	76	39	69	22	73	48	12	13	25	42	88	39	7
k__Bacteria; p__Actinobacteria; c__Coriobacteriia; o__Coriobacteriales; f__Coriobacteriaceae; g__Enorma; s__uncultured_bacterium_g_Enorma	OTU91	58	8	14	3	3	106	0	57	1272	30	0	33	0	48	0	1	22	4	11	34	13	64	14	1
k__Bacteria; p__Firmicutes; c__Clostridia; o__Clostridiales; f__Ruminococcaceae; g__Ruminococcaceae_NK4A214_group; s__uncultured_bacterium_g_Ruminococcaceae_NK4A214_group	OTU915	130	117	241	327	221	100	184	45	320	10	280	104	305	76	195	327	11	34	154	13	115	114	31	14
k__Bacteria; p__Firmicutes; c__Clostridia; o__Clostridiales; f__Lachnospiraceae; g__uncultured_bacterium_f_Lachnospiraceae; s__uncultured_bacterium_f_Lachnospiraceae	OTU919	25	11	40	9	9	4	26	4	4	5	9	14	15	7	6	8	8	19	7	2	2	16	11	4
k__Bacteria; p__Deferribacteres; c__Deferribacteres; o__Deferribacterales; f__Deferribacteraceae; g__Mucispirillum; s__Mucispirillum_schaedleri	OTU92	12	20	30	10	5	3	15	29	4	38	19	1	82	1	18	5	1	1	13	21	6	1	14	8
k__Bacteria; p__Bacteroidetes; c__Bacteroidia; o__Bacteroidales; f__Rikenellaceae; g__uncultured_bacterium_f_Rikenellaceae; s__uncultured_bacterium_f_Rikenellaceae	OTU93	367	95	215	70	121	63	334	175	0	1	60	0	125	0	60	0	1	0	26	95	148	11	0	0
k__Bacteria; p__Firmicutes; c__Clostridia; o__Clostridiales; f__Ruminococcaceae; g__Ruminococcaceae_UCG-014; s__uncultured_bacterium_g_Ruminococcaceae_UCG-014	OTU931	0	4	0	11	0	44	12	0	19	0	8	2	19	12	1	1	3	3	2	3	3	16	17	26
k__Bacteria; p__Firmicutes; c__Clostridia; o__Clostridiales; f__Ruminococcaceae; g__Faecalibacterium; s__uncultured_bacterium_g_Faecalibacterium	OTU933	3	2	2	0	0	3	0	8	75	212	52	330	6	59	0	0	5	12	3	2	13	9	73	166
k__Bacteria; p__Firmicutes; c__Clostridia; o__Clostridiales; f__Clostridiales_vadinBB60_group; g__uncultured_bacterium_f_Clostridiales_vadinBB60_group; s__uncultured_bacterium_f_Clostridiales_vadinBB60_group	OTU94	29	100	22	74	27	37	149	31	164	29	113	38	174	241	103	162	18	36	48	59	23	49	16	41
k__Bacteria; p__Bacteroidetes; c__Bacteroidia; o__Bacteroidales; f__uncultured_bacterium_o_Bacteroidales; g__uncultured_bacterium_o_Bacteroidales; s__uncultured_bacterium_o_Bacteroidales	OTU948	36	18	0	1	4	2	50	0	0	0	64	0	97	0	0	0	0	0	9	0	0	2	0	0
k__Bacteria; p__Spirochaetes; c__Spirochaetia; o__Spirochaetales; f__Spirochaetaceae; g__Sphaerochaeta; s__uncultured_bacterium_g_Sphaerochaeta	OTU95	7	59	103	6	19	15	11	34	3	837	2	26	0	1	37	14	0	67	32	11	14	35	4	0
k__Bacteria; p__Firmicutes; c__Clostridia; o__Clostridiales; f__Ruminococcaceae; g__uncultured_bacterium_f_Ruminococcaceae; s__uncultured_bacterium_f_Ruminococcaceae	OTU950	73	58	40	62	29	76	50	15	37	2	23	15	27	46	22	83	13	25	48	31	36	24	34	17
k__Bacteria; p__Cyanobacteria; c__Melainabacteria; o__Gastranaerophilales; f__uncultured_bacterium_o_Gastranaerophilales; g__uncultured_bacterium_o_Gastranaerophilales; s__uncultured_bacterium_o_Gastranaerophilales	OTU96	0	2	9	36	151	0	39	188	2	317	1	3	27	17	0	2	19	6	0	5	0	7	12	94
k__Bacteria; p__Firmicutes; c__Clostridia; o__Clostridiales; f__Ruminococcaceae; g__Oscillibacter; s__uncultured_bacterium_g_Oscillibacter	OTU960	3	1	2	8	10	16	7	11	3	6	2	6	1	2	0	3	1	9	1	6	2	10	7	8
k__Bacteria; p__Bacteroidetes; c__Bacteroidia; o__Bacteroidales; f__Rikenellaceae; g__Rikenellaceae_RC9_gut_group; s__uncultured_bacterium_g_Rikenellaceae_RC9_gut_group	OTU969	6	14	14	29	33	30	13	14	0	0	4	4	25	4	51	137	17	31	44	5	30	18	32	14
k__Bacteria; p__Firmicutes; c__Erysipelotrichia; o__Erysipelotrichales; f__Erysipelotrichaceae; g__Erysipelatoclostridium; s__uncultured_bacterium_g_Erysipelatoclostridium	OTU97	63	58	49	123	33	131	22	97	63	14	15	70	6	12	8	37	9	60	21	28	8	73	34	10
k__Bacteria; p__Firmicutes; c__Clostridia; o__Clostridiales; f__Lachnospiraceae; g__uncultured_bacterium_f_Lachnospiraceae; s__uncultured_bacterium_f_Lachnospiraceae	OTU970	0	36	4	0	20	4	0	0	1	0	7	72	0	0	7	11	10	7	1	12	7	18	10	0
k__Bacteria; p__Bacteroidetes; c__Bacteroidia; o__Bacteroidales; f__Rikenellaceae; g__Alistipes; s__uncultured_bacterium_g_Alistipes	OTU98	90	95	27	251	70	141	45	177	25	35	128	29	97	69	43	35	12	52	76	16	38	50	24	114
k__Bacteria; p__Elusimicrobia; c__Elusimicrobia; o__Elusimicrobiales; f__Elusimicrobiaceae; g__Elusimicrobium; s__uncultured_bacterium_g_Elusimicrobium	OTU987	80	16	25	4	3	89	71	12	25	104	54	0	79	217	54	28	15	17	31	6	3	35	99	14
k__Bacteria; p__Bacteroidetes; c__Bacteroidia; o__Bacteroidales; f__Rikenellaceae; g__Rikenellaceae_RC9_gut_group; s__uncultured_bacterium_g_Rikenellaceae_RC9_gut_group	OTU988	17	18	13	13	31	5	20	19	5	3	26	35	5	15	8	12	7	16	18	14	3	20	6	19
k__Bacteria; p__Firmicutes; c__Clostridia; o__Clostridiales; f__Peptococcaceae; g__Peptococcus; s__uncultured_bacterium_g_Peptococcus	OTU99	48	117	197	167	34	31	58	44	91	133	71	72	114	63	16	87	14	37	17	49	74	66	139	25

## Sheet: Table S4
Table S 4 Differential Metabolites Between High-market-weight and Low-market-weight Qiandongnan Xiaoxiang Chickens
MS2 name	SuperClass	LOG_FOLDCHANGE	Enriched group
5-Aminopentanamide	Organic acids and derivatives	1.70091	High-market-weight chickens
PC(22:2(13Z,16Z)/15:0)	Lipids and lipid-like molecules	1.4412	High-market-weight chickens
Prolylhydroxyproline	Organic acids and derivatives	1.43926	High-market-weight chickens
PC(22:6(4Z,7Z,10Z,13Z,16Z,19Z)/20:3(5Z,8Z,11Z))	Lipids and lipid-like molecules	1.19221	High-market-weight chickens
Bovinic acid	Lipids and lipid-like molecules	1.1204	High-market-weight chickens
PC(20:4(5Z,8Z,11Z,14Z)/14:0)	Lipids and lipid-like molecules	1.01049	High-market-weight chickens
Homo-L-arginine	Organic acids and derivatives	0.991165	High-market-weight chickens
4-Hydroxyproline	Organic acids and derivatives	0.964644	High-market-weight chickens
PE(P-18:1(11Z)/18:3(6Z,9Z,12Z))	Lipids and lipid-like molecules	0.935657	High-market-weight chickens
PC(22:6(4Z,7Z,10Z,13Z,16Z,19Z)/20:2(11Z,14Z))	Lipids and lipid-like molecules	0.91466	High-market-weight chickens
PC(20:3(8Z,11Z,14Z)/P-18:0)	Lipids and lipid-like molecules	0.861336	High-market-weight chickens
PI(18:1(9Z)/18:1(9Z))	Lipids and lipid-like molecules	0.813501	High-market-weight chickens
PC(24:1(15Z)/18:3(6Z,9Z,12Z))	Lipids and lipid-like molecules	0.78838	High-market-weight chickens
Porphobilinogen	Organic nitrogen compounds	0.753393	High-market-weight chickens
PE(P-18:1(11Z)/22:4(7Z,10Z,13Z,16Z))	Lipids and lipid-like molecules	0.75252	High-market-weight chickens
PI(18:1(11Z)/16:1(9Z))	Lipids and lipid-like molecules	0.718666	High-market-weight chickens
Deoxyuridine	Nucleosides, nucleotides, and analogues	0.703385	High-market-weight chickens
Cholesterol	Lipids and lipid-like molecules	0.671108	High-market-weight chickens
Uracil	Organoheterocyclic compounds	0.668192	High-market-weight chickens
PC(20:4(8Z,11Z,14Z,17Z)/P-18:0)	Lipids and lipid-like molecules	0.663154	High-market-weight chickens
Thymidine	Nucleosides, nucleotides, and analogues	0.649687	High-market-weight chickens
Valyl-Proline	Organic acids and derivatives	0.625547	High-market-weight chickens
PC(18:2(9Z,12Z)/P-18:1(11Z))	Lipids and lipid-like molecules	0.611805	High-market-weight chickens
Acetone cyanohydrin	Organic oxygen compounds	0.608302	High-market-weight chickens
N-Hexadecanoylpyrrolidine	Organoheterocyclic compounds	0.600483	High-market-weight chickens
Ethyl carbamate	Organic acids and derivatives	0.585194	High-market-weight chickens
D-2,3-Dihydroxypropanoic acid	Organic oxygen compounds	0.567545	High-market-weight chickens
gamma-Aminobutyric acid	Organic acids and derivatives	0.556995	High-market-weight chickens
PC(22:4(7Z,10Z,13Z,16Z)/P-18:0)	Lipids and lipid-like molecules	0.528516	High-market-weight chickens
D-Glucuronic acid	Organic oxygen compounds	0.518402	High-market-weight chickens
Eicosadienoic acid	Lipids and lipid-like molecules	0.489394	High-market-weight chickens
Alpha-Linolenic acid	Lipids and lipid-like molecules	0.476747	High-market-weight chickens
N-Acetyl-L-alanine	Organic acids and derivatives	0.405195	High-market-weight chickens
Xanthine	Organoheterocyclic compounds	0.37622	High-market-weight chickens
Indoleacetaldehyde	Organoheterocyclic compounds	0.218862	High-market-weight chickens
N-Acetyl-L-aspartic acid	Organic acids and derivatives	-0.386106	Low-market-weight chickens
PC(22:6(4Z,7Z,10Z,13Z,16Z,19Z)/18:0)	Lipids and lipid-like molecules	-0.472468	Low-market-weight chickens
Phenmetrazine	Organoheterocyclic compounds	-0.476002	Low-market-weight chickens
Acetaminophen	Benzenoids	-0.476271	Low-market-weight chickens
N-[(4E,8Z)-1,3-dihydroxyoctadeca-4,8-dien-2-yl]hexadecanamide 1-glucoside	Lipids and lipid-like molecules	-0.546404	Low-market-weight chickens
N-gamma-Glutamylglutamine	Organic acids and derivatives	-0.593118	Low-market-weight chickens
Formylanthranilic acid	Benzenoids	-0.65544	Low-market-weight chickens
Indole-3-carboxylic acid	Organoheterocyclic compounds	-0.659084	Low-market-weight chickens
L-Tryptophan	Organoheterocyclic compounds	-0.666252	Low-market-weight chickens
p-Cresol sulfate	Organic acids and derivatives	-0.668436	Low-market-weight chickens
Docosahexaenoic acid	Lipids and lipid-like molecules	-0.692747	Low-market-weight chickens
o-Cresol	Benzenoids	-0.707657	Low-market-weight chickens
1,3-Diisopropylbenzene	Benzenoids	-0.752135	Low-market-weight chickens
4-Aminophenol	Benzenoids	-0.752682	Low-market-weight chickens
Lepidine F	Benzenoids	-0.774727	Low-market-weight chickens
D-Xylulose	Organooxygen compounds	-0.826613	Low-market-weight chickens
Adrenochrome	Organoheterocyclic compounds	-0.86281	Low-market-weight chickens
Dihydrojasmonic acid	Lipids and lipid-like molecules	-0.999619	Low-market-weight chickens
Pregnanetriol	Lipids and lipid-like molecules	-1.12183	Low-market-weight chickens
PC(20:1(11Z)/14:0)	Lipids and lipid-like molecules	-1.31077	Low-market-weight chickens
DG(16:0/16:0/0:0)	Lipids and lipid-like molecules	-1.64879	Low-market-weight chickens
DG(18:3(9Z,12Z,15Z)/18:0/0:0)	Lipids and lipid-like molecules	-1.88346	Low-market-weight chickens
Riboflavin	Organoheterocyclic compounds	-3.65216	Low-market-weight chickens

## Sheet: Table S5
Table S5 The Correlations Between Differential Serum Metabolites and Differential Cecal Microbiotas in Qiandongnan Xiaoxiang Chickens
Correlation coefficient (r)	X1.3.Diisopropylbenzene	X4.Aminophenol	X4.Hydroxyproline	X5.Aminopentanamide	Acetaminophen	Acetone.cyanohydrin	Adrenochrome	Alpha.Linolenic.acid	Bovinic.acid	Cholesterol	D.2.3.Dihydroxypropanoic.acid	Deoxyuridine	DG.16.0.16.0.0.0.	DG.18.3.9Z.12Z.15Z..18.0.0.0.	D.Glucuronic.acid	Dihydrojasmonic.acid	Docosahexaenoic.acid	D.Xylulose	Eicosadienoic.acid	Ethyl.carbamate	Formylanthranilic.acid	gamma.Aminobutyric.acid	Homo.L.arginine	Indole.3.carboxylic.acid	Indoleacetaldehyde	Lepidine.F	L.Tryptophan	N...4E.8Z..1.3.dihydroxyoctadeca.4.8.dien.2.yl.hexadecanamide.1.glucoside	N.Acetyl.L.alanine	N.Acetyl.L.aspartic.acid	N.gamma.Glutamylglutamine	N.Hexadecanoylpyrrolidine	o.Cresol	PC.18.2.9Z.12Z..P.18.1.11Z..	PC.20.1.11Z..14.0.	PC.20.3.8Z.11Z.14Z..P.18.0.	PC.20.4.5Z.8Z.11Z.14Z..14.0.	PC.20.4.8Z.11Z.14Z.17Z..P.18.0.	PC.22.2.13Z.16Z..15.0.	PC.22.4.7Z.10Z.13Z.16Z..P.18.0.	PC.22.6.4Z.7Z.10Z.13Z.16Z.19Z..18.0.	PC.22.6.4Z.7Z.10Z.13Z.16Z.19Z..20.2.11Z.14Z..	PC.22.6.4Z.7Z.10Z.13Z.16Z.19Z..20.3.5Z.8Z.11Z..	PC.24.1.15Z..18.3.6Z.9Z.12Z..	p.Cresol.sulfate	PE.P.18.1.11Z..18.3.6Z.9Z.12Z..	PE.P.18.1.11Z..22.4.7Z.10Z.13Z.16Z..	Phenmetrazine	PI.18.1.11Z..16.1.9Z..
Brachyspira	0.160522	0.0822063	-0.0751147	-0.311427	-0.0912424	-0.127885	0.0426194	-0.299967	0.173498	-0.0628511	0.0984202	-0.199255	0.143169	0.346144	-0.0481916	0.050178	0.185286	-0.170917	-0.208676	-0.232285	0.218864	-0.142051	-0.0790995	-0.090188	0.0658363	0.067856	-0.144148	0.150748	0.000532462	-0.0823282	0.274111	0.182309	0.156919	-0.0965102	0.177187	-0.115409	-0.290549	-0.0698735	0.19609	-0.0847803	0.287372	-0.171128	-0.119487	-0.00810195	0.143277	-0.0398713	-0.189925	0.369113	-0.184093
CHKCI002	-0.0784392	0.160022	0.42467	-0.455321	0.34185	0.297817	-0.291581	0.19011	0.00412534	0.0556784	0.174321	0.374743	-0.224604	-0.255118	0.221914	0.450442	-0.28037	0.473449	0.311654	0.201222	-0.271609	0.00804005	0.244999	0.116952	0.0481693	0.312321	0.215412	-0.350169	0.228465	0.108836	0.160338	-0.185508	0.447189	0.337469	-0.31867	0.366156	-0.270788	0.371683	0.170625	0.39845	-0.280851	0.129527	-0.171031	0.265903	0.436154	0.0079059	0.0339222	-0.0382214	0.0888748
Defluviitaleaceae_UCG.011	-0.217394	-0.125468	0.208801	0.130216	-0.270488	0.0581872	-0.446938	0.197355	0.4526	0.300492	0.407723	0.404544	-0.267	-0.149443	0.174331	-0.152416	-0.263227	-0.299703	0.181725	0.0514818	-0.236291	0.337238	0.103691	-0.0495717	0.237875	-0.421063	-0.154273	0.0410491	0.246692	-0.0886772	-0.213839	0.464149	-0.245636	0.179903	-0.232869	0.220317	0.244597	0.217157	0.423076	0.226379	-0.343699	0.132762	-0.0445615	0.220968	-0.255194	0.468994	0.393569	-0.322346	0.253166
GCA.900066225	-0.341396	0.0444498	0.0953343	0.254947	0.107796	-0.0345719	0.0236667	-0.085261	-0.122797	-0.181354	-0.0573065	-0.253163	0.250458	0.0392295	0.00119956	-0.142938	0.0813345	0.0379785	-0.263546	-0.147185	0.218244	0.2648	-0.25199	0.162158	-0.084447	-0.210528	0.0821613	0.193718	-0.246055	0.433457	-0.0485273	-0.219078	0.121032	0.0156612	0.283534	-0.140463	-0.240418	-0.166905	-0.108569	-0.189547	-0.00688513	-0.331554	-0.265749	-0.171449	0.137752	-0.00119641	-0.232163	-0.0300025	-0.0329524
Odoribacter	-0.173786	0.164742	0.338325	-0.0641222	0.164693	0.125354	-0.328716	-0.00219653	0.303206	-0.0819014	0.166335	0.225845	-0.138997	-0.176472	0.101729	-0.15745	-0.245757	-0.229463	0.00137315	0.13919	-0.401015	0.0155966	0.370401	0.409081	-0.174523	-0.079235	0.291106	-0.173072	0.363088	-0.229292	-0.206012	-0.0747755	-0.0814478	0.271313	-0.194595	0.187775	0.0305037	0.159367	-0.077033	0.253856	-0.327055	0.0995568	-0.00484088	0.0245443	-0.117264	0.143306	0.213949	-0.104059	0.0972451
Oribacterium	0.0221862	-0.267868	0.0312995	0.130867	-0.11332	0.0194031	-0.203216	-0.0868947	0.271189	0.121324	0.151181	0.108583	-0.237466	-0.226789	0.117675	-0.271969	-0.036103	-0.19539	0.0915351	0.403683	-0.198089	0.18535	0.358292	-0.138964	0.00230921	0.0354052	-0.114601	-0.504186	0.606786	-0.214012	-0.276617	0.231822	-0.182857	0.37015	-0.240114	0.307393	0.329778	0.317212	-0.102473	0.326905	-0.0978046	0.534429	0.431418	0.339317	-0.171567	0.192373	0.249344	-0.36208	0.0466557
Paraprevotella	-0.210066	-0.230885	0.25165	0.161461	-0.326152	0.295322	-0.364782	0.458234	0.439684	0.155617	0.0956551	0.146653	-0.226005	-0.192155	0.283826	-0.359634	-0.186736	-0.196331	0.28115	0.392548	-0.494201	-0.287111	0.0762112	-0.30066	0.315088	-0.0676149	-0.25815	-0.314764	0.490995	0.0319042	-0.116011	-0.196848	-0.239596	0.230301	-0.243897	0.126952	0.0158645	0.175401	0.202055	0.0697094	-0.181251	0.331089	0.199932	0.0662621	-0.240572	0.196909	0.0635998	-0.202949	0.089876
Pseudomonas	-0.307867	-0.346418	0.420842	-0.0983293	-0.120409	0.394658	-0.413596	0.326921	0.41051	0.364431	0.378412	0.351541	-0.596765	-0.52096	0.268877	0.177973	-0.393309	-0.0182844	0.515075	0.306585	-0.521269	0.249344	0.270917	-0.220751	0.442316	-0.277479	-0.0530623	-0.514143	0.487416	-0.272056	-0.316763	0.218737	-0.176544	0.245663	-0.576871	0.40989	0.226083	0.410589	0.358599	0.380196	-0.515709	0.553402	0.322379	0.441336	-0.169325	0.134435	0.340899	-0.252677	0.326529
Ruminiclostridium_5	-0.288381	-0.165591	0.592928	-0.173766	0.0746184	0.4014	-0.653839	-0.132434	0.458125	0.0730654	0.515993	0.379946	-0.293126	-0.281107	0.24721	-0.226466	-0.306459	-0.364648	0.211242	0.218005	-0.376159	0.414481	0.439879	0.219545	0.120157	-0.22127	0.209615	-0.262914	0.55956	0.0842926	-0.203374	0.327258	-0.210903	0.442447	-0.266777	0.395184	0.148034	0.380937	0.0670732	0.474248	-0.405545	0.22908	-0.0355797	0.27399	-0.210415	0.272436	0.465436	-0.221978	0.193737
Ruminococcaceae_UCG.004	0.00576839	-0.166547	0.474566	0.15307	-0.175214	0.508719	-0.521679	-0.0144511	0.587076	0.294372	0.801398	0.460371	-0.427294	-0.300743	0.679259	-0.290143	-0.43142	-0.411573	0.479966	0.268281	-0.325779	0.573422	0.566292	-0.172697	0.137592	-0.239336	-0.198772	-0.351305	0.555938	-0.0611531	-0.250796	0.386304	-0.207779	0.514134	-0.402718	0.570133	0.363523	0.604472	0.377338	0.677959	-0.483457	0.347146	-0.0277191	0.448843	-0.201334	0.620477	0.701289	-0.499441	0.417555
Ruminococcaceae_UCG.009	-0.147076	0.446428	0.121491	0.0165018	0.414191	-0.0717927	-0.155641	-0.225658	0.303298	-0.078027	0.221145	-0.207321	-0.103599	-0.0386347	0.0737402	0.0671387	-0.149459	-0.062706	-0.146218	0.133778	-0.0426789	0.0233933	0.109514	0.482885	-0.217595	-0.07385	0.425454	-0.0138093	0.268912	-0.0388101	-0.0385929	-0.00224203	0.255939	0.331002	-0.118518	0.194811	-0.347652	0.176638	0.0386322	0.164925	-0.0784303	-0.0131043	-0.175191	0.117068	0.227572	0.247723	-0.0300611	0.0328424	0.0137273
Succinatimonas	-0.164301	-0.201055	0.197631	0.0187164	-0.2143	0.101092	-0.235954	0.433281	0.110458	0.292657	0.0566289	0.632271	-0.0322839	-0.0864127	0.0607268	-0.127164	-0.123371	-0.200548	0.228858	-0.0279131	-0.190354	0.190281	0.209781	-0.0672588	-0.00626571	-0.260817	-0.165691	0.192648	-0.116771	-0.25151	-0.0565546	0.131265	-0.271832	-0.129015	-0.110844	0.00219395	0.353748	-0.0223214	0.247772	0.0338088	-0.217001	-0.0760713	-0.134457	0.0167676	-0.261538	0.171386	0.278472	-0.295325	0.246687
Treponema_2	0.404094	0.518023	-0.361229	-0.15956	-0.0492107	-0.348976	0.250387	-0.0878587	-0.170145	-0.39088	-0.412613	-0.199879	0.500022	0.519299	-0.239732	0.189336	0.241976	-0.152916	-0.300328	-0.412387	0.188312	-0.292351	-0.243028	0.265679	-0.585417	0.23572	0.0128374	0.361422	-0.409173	-0.22782	0.373455	-0.324211	0.395249	-0.268837	0.421298	-0.348672	-0.147524	-0.269068	-0.207016	-0.116871	0.130668	-0.469744	-0.281535	-0.429906	0.365589	-0.283753	-0.207849	0.294245	-0.3012
bacterium_enrichment_culture_R4.41B	0.253684	0.120946	0.233756	-0.26217	-0.00652904	0.233088	-0.172714	-0.209778	0.247846	-0.0489035	0.625221	0.173406	-0.222006	-0.0992041	0.553904	0.0184937	-0.167096	-0.143253	0.186922	-0.186632	0.00736696	0.103611	0.139853	0.122301	0.0855412	0.00902284	0.0774801	-0.0158475	0.377421	0.176856	-0.21366	0.194605	0.0377352	0.357426	-0.117078	0.28963	0.0800531	0.361409	0.054855	0.408085	-0.191631	0.152759	-0.0344652	0.102054	0.0192413	0.271191	0.308177	0.0143781	-0.0240568
uncultured_bacterium_f_Peptococcaceae	0.358585	0.368299	0.000150812	-0.165966	0.218201	0.0838395	0.0743475	-0.0933894	0.1355	-0.147514	0.211502	-0.0754938	-0.078482	0.173065	0.105869	0.272119	-0.0856215	-0.00501914	0.0145105	0.185952	-0.022678	-0.106213	0.139246	0.295862	-0.0651616	0.110447	0.263308	0.115444	0.0619651	-0.0168562	0.00900328	-0.0505342	0.0817292	0.0377636	-0.0470945	0.0875144	-0.0276352	0.131972	-0.0312384	0.0974723	0.215848	0.032876	-0.116849	-0.107622	0.0674348	0.049545	0.181182	0.0480673	-0.13427
uncultured_bacterium_f_Rikenellaceae	-0.222822	-0.13416	0.419102	-0.045698	-0.33012	0.321431	-0.365026	0.505411	0.417545	0.0775903	0.381116	0.354822	-0.414878	-0.317564	0.463692	-0.23296	-0.287651	-0.291194	0.261219	0.231334	-0.445987	-0.0744274	0.0869122	-0.168967	0.547721	-0.260704	-0.190261	-0.332588	0.488025	-0.0541047	-0.348683	0.161003	-0.297817	0.333357	-0.331385	0.285203	0.208353	0.298162	0.265849	0.186226	-0.291376	0.494568	0.470645	0.0898361	-0.318149	0.213719	0.0806023	-0.159985	-0.0461231
Sphaerochaeta	-0.143956	0.173119	0.118582	0.123394	-0.139936	0.0949634	-0.300036	0.255373	0.471676	-0.085832	-0.0259119	-0.0906967	-0.0436096	0.0263475	0.0474284	-0.105298	-0.177675	-0.23023	0.0325678	0.213331	-0.430972	-0.237802	-0.0188437	0.107734	-0.0242923	-0.115811	-0.00285879	-0.0903745	0.278507	-0.122582	-0.0427752	-0.27719	0.028679	0.134675	-0.0971428	0.00425451	-0.119141	0.0663937	0.149459	0.0568695	-0.208872	0.0462394	-0.0914535	-0.106254	0.00159182	0.107686	0.0370182	-0.086642	0.0150911
P value	X1.3.Diisopropylbenzene	X4.Aminophenol	X4.Hydroxyproline	X5.Aminopentanamide	Acetaminophen	Acetone.cyanohydrin	Adrenochrome	Alpha.Linolenic.acid	Bovinic.acid	Cholesterol	D.2.3.Dihydroxypropanoic.acid	Deoxyuridine	DG.16.0.16.0.0.0.	DG.18.3.9Z.12Z.15Z..18.0.0.0.	D.Glucuronic.acid	Dihydrojasmonic.acid	Docosahexaenoic.acid	D.Xylulose	Eicosadienoic.acid	Ethyl.carbamate	Formylanthranilic.acid	gamma.Aminobutyric.acid	Homo.L.arginine	Indole.3.carboxylic.acid	Indoleacetaldehyde	Lepidine.F	L.Tryptophan	N...4E.8Z..1.3.dihydroxyoctadeca.4.8.dien.2.yl.hexadecanamide.1.glucoside	N.Acetyl.L.alanine	N.Acetyl.L.aspartic.acid	N.gamma.Glutamylglutamine	N.Hexadecanoylpyrrolidine	o.Cresol	PC.18.2.9Z.12Z..P.18.1.11Z..	PC.20.1.11Z..14.0.	PC.20.3.8Z.11Z.14Z..P.18.0.	PC.20.4.5Z.8Z.11Z.14Z..14.0.	PC.20.4.8Z.11Z.14Z.17Z..P.18.0.	PC.22.2.13Z.16Z..15.0.	PC.22.4.7Z.10Z.13Z.16Z..P.18.0.	PC.22.6.4Z.7Z.10Z.13Z.16Z.19Z..18.0.	PC.22.6.4Z.7Z.10Z.13Z.16Z.19Z..20.2.11Z.14Z..	PC.22.6.4Z.7Z.10Z.13Z.16Z.19Z..20.3.5Z.8Z.11Z..	PC.24.1.15Z..18.3.6Z.9Z.12Z..	p.Cresol.sulfate	PE.P.18.1.11Z..18.3.6Z.9Z.12Z..	PE.P.18.1.11Z..22.4.7Z.10Z.13Z.16Z..	Phenmetrazine	PI.18.1.11Z..16.1.9Z..
Brachyspira	0.486998	0.723152	0.746242	0.169376	0.694065	0.58065	0.854461	0.186462	0.451982	0.78666	0.671249	0.386534	0.535844	0.124276	0.835667	0.828988	0.421344	0.45884	0.364001	0.310951	0.340503	0.539067	0.73324	0.697439	0.776768	0.770095	0.533028	0.514235	0.998172	0.722757	0.229202	0.428972	0.496956	0.677295	0.442271	0.618373	0.201351	0.763444	0.394277	0.714827	0.206548	0.458278	0.605935	0.972196	0.535531	0.863758	0.409601	0.0996279	0.424392
CHKCI002	0.73539	0.488376	0.0549994	0.0380686	0.12933	0.189794	0.199683	0.409136	0.985841	0.810553	0.449805	0.0941761	0.327668	0.264377	0.333647	0.0404487	0.218316	0.0301677	0.169049	0.381766	0.233652	0.972408	0.284439	0.613654	0.835742	0.16809	0.348362	0.11967	0.319199	0.638636	0.487505	0.420778	0.0420989	0.134634	0.159152	0.102582	0.235124	0.0971112	0.459619	0.073606	0.217493	0.575761	0.458537	0.244006	0.0480891	0.972868	0.883942	0.869348	0.701648
Defluviitaleaceae_UCG.011	0.343838	0.58788	0.363707	0.573714	0.235663	0.802176	0.0422284	0.391171	0.0393819	0.185655	0.0665536	0.0689113	0.241994	0.517926	0.44978	0.509538	0.248965	0.186869	0.43048	0.82461	0.302442	0.134918	0.654669	0.831025	0.299115	0.0573196	0.504329	0.859771	0.281018	0.702282	0.351978	0.0340411	0.28315	0.435193	0.309701	0.337227	0.285256	0.344378	0.0560155	0.323759	0.127136	0.566181	0.847901	0.335765	0.264229	0.0319771	0.0775364	0.15413	0.268177
GCA.900066225	0.129872	0.848278	0.681026	0.264709	0.641865	0.881734	0.918894	0.713276	0.595914	0.431435	0.805115	0.268181	0.273502	0.865931	0.995883	0.536508	0.725979	0.870171	0.248369	0.524341	0.341908	0.246043	0.270481	0.482511	0.715903	0.359661	0.723298	0.400135	0.282303	0.0496482	0.834538	0.340019	0.601249	0.946281	0.212945	0.543657	0.293825	0.469607	0.639463	0.410551	0.97637	0.142039	0.244291	0.457422	0.551539	0.995893	0.311212	0.89728	0.887239
Odoribacter	0.45122	0.475466	0.133585	0.782444	0.475598	0.588224	0.145692	0.992461	0.181519	0.72414	0.471147	0.324932	0.547915	0.444144	0.660822	0.49548	0.282906	0.317031	0.995287	0.547353	0.071602	0.946502	0.098361	0.0655653	0.449272	0.732799	0.200448	0.45311	0.105714	0.317402	0.370294	0.747352	0.725611	0.234182	0.397962	0.415021	0.895573	0.490179	0.739974	0.266829	0.14786	0.667661	0.983385	0.915896	0.612704	0.53545	0.351725	0.653517	0.674966
Oribacterium	0.923953	0.240408	0.892863	0.571782	0.624785	0.933471	0.376967	0.708011	0.234403	0.600365	0.513013	0.639421	0.299972	0.322858	0.611449	0.233008	0.876534	0.395999	0.69313	0.0695606	0.389377	0.421179	0.11075	0.548009	0.992074	0.878904	0.620851	0.0197751	0.00353897	0.351579	0.224802	0.311944	0.427563	0.0986064	0.294455	0.175263	0.144318	0.161175	0.658488	0.148056	0.673196	0.0125666	0.0508526	0.132378	0.457109	0.403476	0.275712	0.106759	0.840839
Paraprevotella	0.36074	0.313959	0.27115	0.48442	0.149049	0.193709	0.103976	0.0367004	0.0461055	0.500576	0.680007	0.525859	0.324579	0.404019	0.212454	0.109323	0.417654	0.393684	0.216983	0.0783783	0.0227748	0.206979	0.742658	0.185397	0.164153	0.77089	0.258545	0.16461	0.0238114	0.890805	0.616532	0.392413	0.295528	0.315218	0.28668	0.583438	0.945585	0.44696	0.379756	0.763984	0.431702	0.142633	0.384889	0.77536	0.293507	0.392264	0.784176	0.377608	0.698438
Pseudomonas	0.174563	0.123959	0.0574638	0.671537	0.603136	0.0766463	0.062359	0.148036	0.0645371	0.104335	0.0907434	0.118128	0.00429248	0.0154541	0.238573	0.440216	0.0777504	0.937299	0.0168733	0.176459	0.0153824	0.275712	0.234892	0.336251	0.0446681	0.223301	0.81931	0.0171075	0.0250126	0.232852	0.161801	0.340791	0.443955	0.283096	0.00618611	0.0649815	0.324409	0.0644806	0.110422	0.089108	0.0167156	0.00925716	0.154085	0.0451992	0.463098	0.561252	0.130468	0.269133	0.148551
Ruminiclostridium_5	0.204888	0.473163	0.00461422	0.451274	0.747866	0.0713042	0.00130527	0.567146	0.036751	0.752955	0.0166452	0.0893364	0.197201	0.217057	0.279978	0.323567	0.176646	0.104113	0.357996	0.34245	0.0928401	0.061745	0.0459981	0.338964	0.603901	0.335087	0.361796	0.249547	0.0083512	0.716402	0.376587	0.147593	0.358786	0.0445978	0.242402	0.0762191	0.521924	0.0884358	0.772679	0.029852	0.0681626	0.317863	0.878311	0.229416	0.359926	0.232175	0.033483	0.333504	0.400088
Ruminococcaceae_UCG.004	0.980202	0.470576	0.0297267	0.507699	0.44745	0.0185219	0.0152875	0.950427	0.00514334	0.195214	1.26252e-05	0.0357215	0.0533569	0.185269	0.000708333	0.20201	0.0508512	0.0637806	0.0276671	0.239655	0.149541	0.00657561	0.00744538	0.454104	0.552005	0.296068	0.38771	0.118392	0.00887478	0.7923	0.272834	0.0836749	0.366112	0.0171095	0.0702938	0.00696585	0.105265	0.00370234	0.0917384	0.000731847	0.0263968	0.123118	0.905062	0.0412536	0.381495	0.00269049	0.00039705	0.0211584	0.0596468
Ruminococcaceae_UCG.009	0.524653	0.0424924	0.599862	0.943402	0.0619453	0.757132	0.500509	0.325343	0.181381	0.736733	0.335368	0.367194	0.654957	0.867947	0.750742	0.772463	0.517881	0.787141	0.527099	0.563186	0.854259	0.919828	0.636533	0.0266015	0.34338	0.750382	0.054505	0.952626	0.238509	0.867353	0.868089	0.992304	0.26279	0.142745	0.60888	0.397429	0.122536	0.443709	0.867956	0.474969	0.735419	0.955042	0.447511	0.613303	0.321146	0.278949	0.89708	0.887613	0.952907
Succinatimonas	0.476666	0.38217	0.390495	0.935821	0.350917	0.662825	0.303152	0.049751	0.633612	0.197952	0.807377	0.00210305	0.889513	0.709563	0.793718	0.582803	0.594185	0.383396	0.318345	0.904401	0.408524	0.408706	0.361408	0.772066	0.978496	0.253483	0.472892	0.402791	0.614209	0.271425	0.807625	0.570604	0.233252	0.577285	0.632417	0.992469	0.115678	0.923491	0.278851	0.884328	0.344732	0.743115	0.561187	0.942492	0.252126	0.457589	0.22158	0.193705	0.281029
Treponema_2	0.0692498	0.0161497	0.107645	0.489648	0.832239	0.121023	0.273642	0.704911	0.460903	0.0797681	0.0630471	0.385019	0.0209849	0.0158445	0.295247	0.41108	0.290611	0.508131	0.185907	0.063206	0.413664	0.198442	0.288455	0.244419	0.00530222	0.303645	0.955957	0.107444	0.0654987	0.320605	0.0954038	0.151625	0.0761667	0.238646	0.0571662	0.121368	0.523376	0.238227	0.367914	0.613904	0.572374	0.0316668	0.216328	0.0517604	0.103156	0.212576	0.365947	0.195416	0.18457
bacterium_enrichment_culture_R4.41B	0.267165	0.601511	0.30781	0.250939	0.977592	0.309234	0.45406	0.361414	0.278702	0.833272	0.00243958	0.452225	0.333442	0.668774	0.00918045	0.936583	0.469093	0.535602	0.417182	0.417918	0.974717	0.654921	0.545426	0.597412	0.712372	0.969037	0.738516	0.945643	0.0916614	0.443137	0.352392	0.397939	0.870997	0.111676	0.61327	0.202846	0.730139	0.107458	0.813307	0.0662889	0.405328	0.508574	0.882097	0.659803	0.934024	0.2344	0.174107	0.950677	0.917561
uncultured_bacterium_f_Peptococcaceae	0.110437	0.100435	0.999482	0.472146	0.342005	0.717866	0.748753	0.687213	0.558126	0.523403	0.357391	0.745002	0.735251	0.453128	0.647863	0.23274	0.712113	0.982773	0.950223	0.419646	0.922272	0.646791	0.547189	0.192857	0.779001	0.633646	0.248812	0.618265	0.789601	0.942188	0.969104	0.827791	0.724698	0.8709	0.839361	0.706018	0.905348	0.568512	0.893071	0.674247	0.347364	0.887499	0.613969	0.642406	0.771485	0.831115	0.431881	0.836085	0.561737
uncultured_bacterium_f_Rikenellaceae	0.331622	0.562061	0.0586116	0.844067	0.143876	0.155369	0.103728	0.01943	0.0596536	0.738156	0.0882734	0.114499	0.0614707	0.160685	0.0342409	0.309507	0.206087	0.200306	0.252726	0.312992	0.042722	0.748491	0.707955	0.464058	0.0101628	0.253696	0.408756	0.140725	0.0248048	0.815818	0.121356	0.485678	0.189793	0.139752	0.142254	0.210147	0.36476	0.189256	0.244107	0.41895	0.200013	0.0226584	0.031297	0.698566	0.159872	0.352255	0.728355	0.488476	0.842634
Sphaerochaeta	0.533581	0.452987	0.608687	0.594117	0.545186	0.682204	0.186357	0.263884	0.030878	0.711434	0.911227	0.69581	0.851115	0.909741	0.838236	0.649645	0.440996	0.315371	0.888547	0.353152	0.0511191	0.299268	0.935385	0.642056	0.916757	0.617142	0.990188	0.696842	0.22152	0.596564	0.853934	0.223803	0.90179	0.560546	0.67529	0.985397	0.606988	0.774925	0.517882	0.806574	0.363539	0.842242	0.69339	0.646662	0.994536	0.642205	0.873428	0.708825	0.948234
[truncated: 9 more columns]

## Sheet: Table S6
Table S6 Market-weight and Serum Inflammatory Cytokines Levels of Each Chicken in the Validation Cohort (yellow boiler chickens and Wumeng black-bone chickens)
ID	Sex	Breed	Weight	INF_γ	IL_1β	IL_5	IL_6	IL_17	IL_22
GH2802	Female	GH	1555	1.72994	2.61904	1.81064	1.10463	1.54753	1.33946
GH2808	Female	GH	2191	1.69753	2.58177	1.63234	1.40875	1.62322	1.25212
GH2819	Male	GH	2346	1.89829	2.60625	1.62286	1.34829	1.40266	1.21543
GH2825	Female	GH	2074	1.58625	2.35566	1.71921	1.21945	1.51056	1.56737
GH2845	Female	GH	1859	1.86907	2.546	1.57474	1.44102	1.50687	1.42019
GH2848	Male	GH	2156	1.94987	2.71983	1.85073	1.2684	1.48987	1.25794
GH2850	Male	GH	1797	1.93875	2.71312	1.7883	1.38705	1.45581	1.54704
GH2863	Female	GH	1607	1.93389	2.73134	1.57474	1.31894	1.56893	1.55587
GH2872	Male	GH	2463	1.54043	2.69586	1.6811	1.34422	1.47417	1.42415
GH2874	Female	GH	1835	1.72206	2.55094	1.78501	1.31458	1.57213	1.53345
GH2876	Female	GH	1845	1.80176	2.71816	1.7699	1.42772	1.45996	1.31733
GH2880	Male	GH	2073	1.8821	2.58858	1.7095	1.40342	1.4256	1.24023
GH2881	Male	GH	2480	1.59699	2.53082	1.73058	1.15804	1.52502	1.54406
GH2885	Male	GH	2160	1.94355	2.35566	1.68319	1.32111	1.66249	1.46192
GH2895	Female	GH	1889	1.88937	2.45814	1.52062	1.42433	1.65859	1.56737
GH2899	Female	GH	1887	1.80176	2.33997	1.679	1.44266	1.42783	1.29666
GH2905	Male	GH	2154	1.71133	2.50973	1.679	1.12543	1.63025	1.49666
GH2907	Female	GH	1951	1.80396	2.3708	1.76474	1.10106	1.65465	1.42217
GH2913	Female	GH	1939	1.84975	2.45509	1.57205	1.24846	1.43005	1.29401
GH2917	Male	GH	2448	1.76733	2.56544	1.71728	1.34011	1.41198	1.41819
GH2923	Female	GH	1592	1.71404	2.67972	1.83189	1.38333	1.3528	1.48823
GH2929	Male	GH	1851	1.61431	2.53848	1.85073	1.44266	1.62037	1.5702
GH2931	Male	GH	1996	1.73254	2.6941	1.74889	1.42433	1.52324	1.51784
GH2939	Female	GH	1698	1.79509	2.58405	1.71728	1.30124	1.47815	1.5702
GH2949	Female	GH	1695	1.86907	2.46117	1.52062	1.10106	1.59085	1.45278
GH2951	Female	GH	1420	1.81693	2.61269	1.7716	1.48756	1.64126	1.38925
GH2952	Female	GH	1652	1.94355	2.64946	1.56389	1.31894	1.37595	1.24023
GH2957	Female	GH	1763	1.92067	2.68154	1.4859	1.31677	1.40967	1.2311
GH2970	Male	GH	2221	1.62769	2.67789	1.64391	1.24074	1.50502	1.43583
GH2973	Male	GH	2183	1.79284	2.52303	1.69553	1.22487	1.45996	1.49666
GH2987	Male	GH	1989	1.93226	2.42331	1.86469	1.49773	1.64126	1.53499
GH2992	Female	GH	1616	1.85563	2.73457	1.68319	1.28513	1.47417	1.51304
GH2993	Male	GH	2139	1.92401	2.4731	1.86469	1.16428	1.50872	1.34186
GH2998	Female	GH	1705	1.96071	2.39257	1.74529	1.3254	1.67901	1.46372
GH2999	Male	GH	1879	1.79284	2.76111	1.53553	1.10463	1.50687	1.38925
GH3001	Male	GH	2205	1.93389	2.546	1.79641	1.35233	1.62322	1.55148
GH3011	Female	GH	1584	1.75276	2.47015	1.75777	1.35831	1.53382	1.57161
GH3013	Female	GH	1410	1.65328	2.7063	1.84214	1.31677	1.41198	1.44155
GH3015	Male	GH	1704	1.7031	2.63146	1.86743	1.5006	1.44951	1.31985
GH3019	Female	GH	1987	1.64386	2.66485	1.64619	1.42603	1.57846	1.50656
GH3029	Male	GH	2066	1.92067	2.44265	1.84069	1.31894	1.35805	1.53651
GH3031	Female	GH	1671	1.87656	2.46718	1.59309	1.2056	1.34748	1.34895
GH3034	Male	GH	1781	1.67744	2.57717	1.81988	1.16117	1.59842	1.51465
GH3038	Male	GH	1832	1.93389	2.67421	1.50203	1.414	1.47417	1.54853
GH3042	Male	GH	2210	1.56394	2.53848	1.6156	1.34626	1.53207	1.41417
GH3047	Female	GH	1429	1.82537	2.57717	1.81682	1.19129	1.63717	1.53803
GH3062	Female	GH	1687	1.95764	2.6553	1.74529	1.28513	1.51604	1.42808
GH3063	Female	GH	1403	1.8747	2.72971	1.81835	1.35031	1.68026	1.5702
GH3066	Female	GH	1661	1.76011	2.77307	1.78501	1.15489	1.59842	1.25504
GH3069	Male	GH	2335	1.74779	2.54351	1.62286	1.16736	1.39072	1.42612
GH3071	Female	GH	1654	1.79954	2.69055	1.67263	1.45551	1.52679	1.55733
GH3076	Female	GH	1669	1.6177	2.6019	1.4859	1.2459	1.56082	1.43003
GH3096	Male	GH	1962	1.75522	2.70801	1.86743	1.23551	1.51785	1.50656
GH3097	Male	GH	1913	1.60051	2.58858	1.62762	1.49485	1.66508	1.55587
GH3098	Male	GH	1921	1.92235	2.60408	1.83337	1.251	1.56082	1.58407
WM2419	Female	WM	1388	1.95455	2.68517	1.80752	1.3254	1.56082	1.45828
WM2426	Male	WM	1607	1.54444	2.33997	1.79156	1.47864	1.43445	1.27496
WM2428	Female	WM	1453	1.9053	2.4065	1.7287	1.34217	1.42783	1.35593
WM2432	Male	WM	1810	1.604	2.5151	1.81219	1.48014	1.54244	1.4779
WM2440	Male	WM	1549	1.52818	2.6475	1.68527	1.38519	1.6599	1.53345
WM2455	Female	WM	1675	1.74779	2.72149	1.53845	1.34422	1.67525	1.49499
WM2457	Female	WM	1465	1.80396	2.46718	1.49885	1.2635	1.44097	1.3148
WM2462	Male	WM	1679	1.73254	2.77159	1.81835	1.23023	1.35015	1.37623
WM2468	Male	WM	2032	1.90877	2.59971	1.67263	1.2056	1.53382	1.55878
WM2475	Female	WM	1483	1.88026	2.63553	1.77836	1.34422	1.46611	1.22177
WM2495	Male	WM	1949	1.76971	2.70801	1.67476	1.18543	1.64126	1.27217
WM2504	Male	WM	1667	1.80832	2.73296	1.74166	1.35031	1.52502	1.27217
WM2530	Female	WM	1653	1.953	2.7148	1.60073	1.23551	1.39793	1.52883
WM2567	Female	WM	1366	1.64386	2.47015	1.74889	1.47107	1.61463	1.26369
WM2575	Female	WM	1217	1.93389	2.50973	1.79801	1.41747	1.35805	1.33946
WM2625	Female	WM	1317	1.78831	2.66296	1.71535	1.35831	1.62037	1.22801
WM2630	Male	WM	1944	1.94987	2.70972	1.62762	1.18543	1.51056	1.23416
WM2637	Female	WM	1326	1.69188	2.7457	1.85637	1.41574	1.61027	1.57996
WM2654	Male	WM	1919	1.78603	2.57017	1.4859	1.17347	1.39072	1.57441
WM2657	Female	WM	1381	1.81049	2.71312	1.52665	1.48014	1.40501	1.42415
WM2671	Female	WM	1794	1.54043	2.56781	1.59309	1.19993	1.41657	1.20248
WM2684	Male	WM	1590	1.84378	2.5975	1.66833	1.46336	1.39072	1.45828
WM2688	Female	WM	1637	1.95455	2.65336	1.76127	1.47107	1.56246	1.53803
WM2689	Male	WM	1752	1.56394	2.42659	1.83484	1.16428	1.6399	1.45093
Note: GH:Guizhou yellow boiler chickens, WM: Wumeng black-bone chickens

## Sheet: Table S7
Table S7 Variation of Market-weight Explained by Cecal Microbiota under Different Significant Thresholds in the Validation Cohort
Different_P_cutoff	Explained_Variance(%)
1e-05	NA
5e-05	NA
0.0001	0.210221
0.0005	10.1028
0.001	4.69122
0.005	3.61569
0.01	2.21692
0.05	3.93395
0.1	3.7626

## Sheet: Table S8
Table S8 OTUs Significantly Associated with Market-weight of Chickens in the Validation Cohort
ID	Association_value	Type	Taxonomy
1	4.66898	Z-score<0	u_Desulfovibrionaceae
2	4.39841	Z-score<0	Bacillus
3	3.25497	Z-score<0	Parasutterella
4	2.27129	Z-score<0	Eubacterium_nodatum_group
5	2.18885	Z-score<0	Desulfovibrio
6	2.13266	Z-score<0	Lactobacillus
7	2.0261	Z-score<0	Synergistes
8	2.02326	Z-score<0	Alistipes
9	1.91991	Z-score<0	Anaerofilum
10	1.89408	Z-score<0	UCG_009
11	1.66689	Z-score<0	Succinatimonas
12	1.69047	Z-score≥0	Paludicola
13	1.70325	Z-score≥0	Marvinbryantia
14	1.85964	Z-score≥0	Ruminococcus
15	2.53345	Z-score≥0	Sphaerochaeta

## Sheet: Table S9
Table S 9 The Correlations Between Marke-weight and Inflammatory Cytokines Levels in the Validation Cohort
Correlation coefficient (r)	Weight	INF-γ	IL-1β	IL-5	IL-6	IL-17	IL-22
Weight	1	-0.116946	-0.183978	-0.102748	-0.235075	-0.0358196	0.0521183
INF-γ	-0.116946	1	0.0646674	-0.0617602	-0.00856128	-0.139056	-0.0429098
IL-1β	-0.183978	0.0646674	1	-0.0275182	0.0249416	-0.0770833	-0.0226442
IL-5	-0.102748	-0.0617602	-0.0275182	1	0.114413	0.152901	0.12187
IL-6	-0.235075	-0.00856128	0.0249416	0.114413	1	0.0054252	0.0508825
IL-17	-0.0358196	-0.139056	-0.0770833	0.152901	0.0054252	1	0.304275
IL-22	0.0521183	-0.0429098	-0.0226442	0.12187	0.0508825	0.304275	1
P value	Weight	INF-γ	IL-1β	IL-5	IL-6	IL-17	IL-22
Weight	NA	0.304703	0.104579	0.36755	0.0370325	0.753979	0.648272
INF-γ	0.304703	NA	0.571253	0.588712	0.940308	0.221632	0.7073
IL-1β	0.104579	0.571253	NA	0.809761	0.827284	0.499538	0.84298
IL-5	0.36755	0.588712	0.809761	NA	0.31537	0.178536	0.284651
IL-6	0.0370325	0.940308	0.827284	0.31537	NA	0.962153	0.656079
IL-17	0.753979	0.221632	0.499538	0.178536	0.962153	NA	0.00640451
IL-22	0.648272	0.7073	0.84298	0.284651	0.656079	0.00640451	NA

## Sheet: Table S10
Table S10 The Correlations Between the Abundance of Weight-related-microbiota and Inflammatory Cytokines Levels in the Validation Cohort
Var1	Var2	cor	p value
g_Ruminococcus_torques_group	INF_γ	-0.14702	0.196028
g_Alistipes	INF_γ	-0.260324	0.0205017
g_Lactobacillus	INF_γ	-0.220313	0.0510552
g_Synergistes	INF_γ	-0.0445512	0.696639
g_Desulfovibrio	INF_γ	-0.216408	0.0554183
g_UCG_009	INF_γ	-0.137703	0.226203
g_Parasutterella	INF_γ	-0.117689	0.301623
g_Bacillus	INF_γ	0.0124371	0.913373
g_Eubacterium_nodatum_group	INF_γ	-0.0428239	0.707859
g_Paludicola	INF_γ	-0.031562	0.782451
g_Marvinbryantia	INF_γ	0.0462914	0.685399
g_Sphaerochaeta	INF_γ	-0.0695979	0.542207
g_Succinatimonas	INF_γ	0.0714252	0.531628
g_Anaerofilum	INF_γ	0.0136726	0.904806
g_norank_f_Desulfovibrionaceae	INF_γ	-0.16839	0.137956
g_Ruminococcus_torques_group	IL_1β	-0.183179	0.10612
g_Alistipes	IL_1β	0.0392097	0.731538
g_Lactobacillus	IL_1β	0.0330637	0.772373
g_Synergistes	IL_1β	0.065311	0.56742
g_Desulfovibrio	IL_1β	0.0656255	0.565552
g_UCG_009	IL_1β	-0.0551837	0.629072
g_Parasutterella	IL_1β	0.0462732	0.685517
g_Bacillus	IL_1β	0.082688	0.468775
g_Eubacterium_nodatum_group	IL_1β	-0.0710857	0.533586
g_Paludicola	IL_1β	0.0979131	0.390636
g_Marvinbryantia	IL_1β	0.0665422	0.560123
g_Sphaerochaeta	IL_1β	0.0389897	0.732987
g_Succinatimonas	IL_1β	0.103641	0.363375
g_Anaerofilum	IL_1β	-0.0532988	0.64085
g_norank_f_Desulfovibrionaceae	IL_1β	0.00468372	0.967323
g_Ruminococcus_torques_group	IL_5	-0.0294054	0.796985
g_Alistipes	IL_5	-0.0457522	0.688875
g_Lactobacillus	IL_5	0.160043	0.158859
g_Synergistes	IL_5	0.0837875	0.462862
g_Desulfovibrio	IL_5	0.0464847	0.684155
g_UCG_009	IL_5	0.0614335	0.590689
g_Parasutterella	IL_5	-0.104367	0.360007
g_Bacillus	IL_5	0.0164203	0.885792
g_Eubacterium_nodatum_group	IL_5	-0.0217432	0.849152
g_Paludicola	IL_5	0.0157099	0.890703
g_Marvinbryantia	IL_5	0.119043	0.296053
g_Sphaerochaeta	IL_5	0.055453	0.627396
g_Succinatimonas	IL_5	-0.10906	0.338693
g_Anaerofilum	IL_5	0.0751801	0.510219
g_norank_f_Desulfovibrionaceae	IL_5	0.187655	0.0977071
g_Ruminococcus_torques_group	IL_6	-0.0632968	0.579453
g_Alistipes	IL_6	0.148137	0.192615
g_Lactobacillus	IL_6	0.173678	0.125833
g_Synergistes	IL_6	0.22997	0.0414649
g_Desulfovibrio	IL_6	0.181818	0.108787
g_UCG_009	IL_6	0.126884	0.265147
g_Parasutterella	IL_6	0.0952401	0.403763
g_Bacillus	IL_6	0.150468	0.18563
g_Eubacterium_nodatum_group	IL_6	0.118332	0.298969
g_Paludicola	IL_6	-0.139195	0.221165
g_Marvinbryantia	IL_6	-0.068	0.55154
g_Sphaerochaeta	IL_6	-0.166802	0.141763
g_Succinatimonas	IL_6	-0.0382768	0.737692
g_Anaerofilum	IL_6	0.0278048	0.807818
g_norank_f_Desulfovibrionaceae	IL_6	0.327734	0.003194
g_Ruminococcus_torques_group	IL_17	0.0498671	0.662521
g_Alistipes	IL_17	-0.0277743	0.808024
g_Lactobacillus	IL_17	-0.00839119	0.941492
g_Synergistes	IL_17	-0.145512	0.200703
g_Desulfovibrio	IL_17	-0.0916546	0.421772
g_UCG_009	IL_17	0.0395012	0.729619
g_Parasutterella	IL_17	-0.183538	0.105424
g_Bacillus	IL_17	-0.120281	0.291025
g_Eubacterium_nodatum_group	IL_17	0.0582424	0.610155
g_Paludicola	IL_17	-0.0291971	0.798393
g_Marvinbryantia	IL_17	0.226697	0.044532
g_Sphaerochaeta	IL_17	0.0960356	0.399829
g_Succinatimonas	IL_17	-0.162625	0.152157
g_Anaerofilum	IL_17	-0.114358	0.315605
g_norank_f_Desulfovibrionaceae	IL_17	-0.143376	0.207466
g_Ruminococcus_torques_group	IL_22	0.0133801	0.906833
g_Alistipes	IL_22	-0.113046	0.321224
g_Lactobacillus	IL_22	-0.0151299	0.894714
g_Synergistes	IL_22	-0.0164166	0.885818
g_Desulfovibrio	IL_22	-0.142223	0.21118
g_UCG_009	IL_22	-0.198741	0.0791138
g_Parasutterella	IL_22	-0.177184	0.118257
g_Bacillus	IL_22	-0.151461	0.182709
g_Eubacterium_nodatum_group	IL_22	-0.0550911	0.629648
g_Paludicola	IL_22	0.166362	0.142832
g_Marvinbryantia	IL_22	0.117984	0.300401
g_Sphaerochaeta	IL_22	0.117504	0.302388
g_Succinatimonas	IL_22	0.000445615	0.99689
g_Anaerofilum	IL_22	-0.238246	0.0344835
g_norank_f_Desulfovibrionaceae	IL_22	-0.114429	0.315302
